# Supplementary material for: Regional variations in Helicobacter pylori infection, gastric atrophy and gastric cancer risk: The ENIGMA study in Chile
Source: PLoS One. 2020 Sep 8;15(9):e0237515. doi: 10.1371/journal.pone.0237515 (PMC7478833; doi:10.1371/journal.pone.0237515)
Supplement: S1 Data — (CSV) [file pone.0237515.s006.csv]

site	id	sex	age	ethnicity	education_years	bmi	current_smoker	alcohol	beer	wine	liquor	binge_drinking	redness_face_alcohol	fruits	vegetables_daily	green_vegetables	other_vegetables	chili	salted_smoked	alcohol_daily	beer_daily	wine_daily	liquor_daily	fruits_daily	green_vegetables_daily	other_vegetables_daily	chili_daily	salted_smoked_daily	pesticides	parasites	asthma	anemia	diabetes	tuberculosis	coloninflammation	antibiolast6mths	hpantibodiesYN	R	CagA	VacA	_37KD	_35KD	ureaseA	_195KD	PgI	PgII	Hp	ratioPgIPgII	atrophy
1-Antofagasta	1	2-Hombre	3	Chilean hispanic		17.839334																								2. No	2. No	2. No	2. No	2. No	2. No	No
1-Antofagasta	2	2-Hombre	39	Mapuche	21	30.92981	2. No;	1. Si	1-Si	1-Si	1-Si	1. Si	1. Si	1-Si	Yes	1-Si	1-Si	Yes	1-Si	Yes	Yes	No	No	Yes	Yes	Yes	No	No	1.- Si	2. No	2. No	2. No	2. No	2. No	2. No	No	Yes
1-Antofagasta	3	1-Mujer	58	Chilean hispanic	12	29.922091	1. Si (SIGA A B5);	1. Si	1-Si	1-Si	1-Si	2. No	2. No	1-Si	No	1-Si	1-Si	No	2-No	No	No	No	No	No	No	No	No	No	2.- No	2. No	2. No	2. No	2. No	2. No	2. No	No	No	Positive	Positive	Positive	Positive	Negative	Positive	Positive	11.86	6.6	4.3	1.7969697	Yes
1-Antofagasta	4	2-Hombre	3	Chilean hispanic		16.339869																								2. No	2. No	2. No	2. No	2. No	2. No	No	No
1-Antofagasta	5	2-Hombre	65	Chilean hispanic	30	24.128792	2. No;	1. Si	2-No	1-Si	2-No	2. No	2. No	1-Si	Yes	1-Si	1-Si	No	2-No	No	No	No	No	Yes	Yes	Yes	No	No	2.- No	2. No	2. No	1. Si	1. Si	2. No	2. No	No
1-Antofagasta	6	2-Hombre	48	Chilean hispanic	21	26.786894	1. Si (SIGA A B5);	1. Si	1-Si	1-Si	1-Si	2. No	1. Si	1-Si	No	1-Si	1-Si	Yes	1-Si	No	No	No	No	No	No	No	No	No	2.- No							No	Yes	Positive	Positive	Positive	Positive	Positive	Positive	Positive	45.24	17.4	40.7	2.5999999	Yes
1-Antofagasta	7	1-Mujer	45	Chilean hispanic	12	23.408657	1. Si (SIGA A B5);	1. Si	2-No	2-No	2-No	2. No	2. No	1-Si	Yes	1-Si	1-Si	Yes	1-Si	No	No	No	No	No	No	Yes	No	No	1.- Si	2. No	2. No	1. Si	2. No	2. No	2. No	No	Yes	Positive	Positive	Positive	Positive	Positive	Positive	Positive	85.14	34.9	38.1	2.4395416	No
1-Antofagasta	8	1-Mujer	17	Chilean hispanic	12	22.682446	2. No;	1. Si	1-Si	1-Si	1-Si	1. Si	2. No	1-Si	No	1-Si	1-Si	No	2-No	No	No	No	No	Yes	No	No	No	No		2. No	2. No	2. No	2. No	2. No	2. No	Yes	No
1-Antofagasta	9	2-Hombre	44	Chilean hispanic	14	31.266413	2. No;	1. Si	1-Si	1-Si	1-Si	2. No	1. Si	1-Si	No	1-Si	1-Si	Yes	1-Si	No	No	No	No	No	No	No	No	No	2.- No	2. No	2. No	2. No	2. No	2. No	2. No	Yes	Yes	Positive	Positive	Positive	Positive	Negative	Positive	Positive
1-Antofagasta	10	2-Hombre	45	Chilean hispanic	13	30.083546	2. No;	1. Si	1-Si	2-No	2-No	2. No	1. Si	1-Si	No	1-Si	1-Si	No	2-No	No	No	No	No	No	No	No	No	No	1.- Si	2. No	2. No	2. No	2. No	2. No	2. No	No	Yes	Negative	Negative	Negative	Negative	Negative	Negative	Negative	69.18000000000001	23.8	4.8	2.9067228	Yes
1-Antofagasta	11	2-Hombre	4			14.225298																														No
1-Antofagasta	12	1-Mujer	55		11	32.764439	2. No;	1. Si	2-No	1-Si	2-No	2. No	1. Si	1-Si	No	1-Si	1-Si	Yes	2-No	No	No	No	No	No	No	No	No	No	2.- No	2. No	2. No	2. No	2. No	2. No	2. No	No	Yes	Positive	Negative	Positive	Negative	Positive	Positive	Negative	31.71	8.199999999999999	9.699999999999999	3.8670731	No
1-Antofagasta	13	1-Mujer	59	Chilean hispanic	14	32.102848	2. No;	1. Si	1-Si	1-Si	2-No	2. No	2. No	1-Si	Yes	1-Si	1-Si	Yes	1-Si	No	No	No	No	Yes	Yes	Yes	No	No	2.- No	2. No	2. No	2. No	1. Si	2. No	2. No	Yes	No	Positive	Positive	Positive	Negative	Negative	Negative	Negative	40.56	9	6	4.5066667	No
1-Antofagasta	14	2-Hombre	14	Chilean hispanic	8	20.031935	2. No;	2. No						1-Si	Yes	1-Si	1-Si	No	2-No	No	No	No	No	No	No	Yes	No	No	2.- No	1. Si	2. No	1. Si	2. No	2. No	2. No	No	No
1-Antofagasta	15	1-Mujer	53	Chilean hispanic	10	23.200001	2. No;	2. No						1-Si	Yes	1-Si	1-Si	Yes	2-No	No	No	No	No	No	Yes	Yes	No	No	2.- No	2. No	2. No	2. No	2. No	2. No	2. No	Yes	Yes	Positive	Positive	Positive	Negative	Negative	Negative	Negative	35.97	6.5	5.5	5.5338464	No
1-Antofagasta	16	1-Mujer	50	Chilean hispanic	8	26.139204	2. No;	1. Si	2-No	1-Si	2-No	2. No	1. Si	1-Si	No	1-Si	1-Si	Yes	2-No	No	No	No	No	No	No	No	No	No	2.- No	2. No	2. No	2. No	2. No	2. No	2. No	No	Yes	Positive	Positive	Positive	Positive	Positive	Positive	Positive	70.34	29.5	10.3	2.3844068	No
1-Antofagasta	17	1-Mujer	28	Chilean hispanic	12	27.84009	2. No;	1. Si	2-No	2-No	1-Si	2. No	2. No	1-Si	No	1-Si	1-Si	No	2-No	No	No	No	No	No	No	No	No	No	2.- No	2. No	2. No	2. No	2. No	2. No	2. No	No	Yes
1-Antofagasta	18	1-Mujer	14	Chilean hispanic	8	23.467411	2. No;	2. No							No			No		No	No	No	No	No	No	No	No	No	2.- No	2. No	2. No	2. No	2. No	2. No	2. No	No	No
1-Antofagasta	19	1-Mujer	19	Chilean hispanic	13	20.311111	2. No;	1. Si							No			No		No	No	No	No	No	No	No	No	No	2.- No	2. No	2. No	2. No	2. No	2. No	2. No	Yes	Yes
1-Antofagasta	20	1-Mujer	68	Chilean hispanic	9	28.404707	2. No;	2. No						1-Si	No	1-Si	1-Si	Yes	2-No	No	No	No	No	No	No	No	No	No	2.- No	2. No	2. No	2. No	1. Si	2. No	1. Si	No	Yes	Positive	Positive	Positive	Negative	Negative	Positive	Positive	54.03	15.7	13.4	3.4414012	No
1-Antofagasta	21	2-Hombre	51	Chilean hispanic	12	33.271858	2. No;	1. Si	1-Si	1-Si	1-Si	1. Si	1. Si	1-Si	No	1-Si	1-Si	Yes	1-Si	No	No	No	No	Yes	No	No	Yes	No	2.- No							No	Yes	Positive	Negative	Positive	Negative	Positive	Positive	Positive	53.62	10.6	18.9	5.0584908	No
1-Antofagasta	22	2-Hombre	41	Other	8	28.045237	2. No;	1. Si	1-Si	1-Si	1-Si		1. Si	2-No	No	1-Si	1-Si	No	2-No	No	No	No	No	No	No	No	No	No	2.- No	2. No	2. No	2. No	2. No	2. No	2. No	No	Yes	Positive	Positive	Positive	Positive	Negative	Positive	Negative	54.73	17.3	16.4	3.1635838	No
1-Antofagasta	23	1-Mujer	60	Chilean hispanic	14	18.984375	2. No;	1. Si	1-Si	2-No	2-No	2. No	2. No	1-Si	No	1-Si	1-Si	Yes	1-Si	No	No	No	No	Yes	No	No	No	No	2.- No	2. No	2. No	1. Si	2. No	2. No	2. No	No	No	Negative	Negative	Negative	Negative	Negative	Negative	Negative	42.84	11	6.8	3.8945456	No
1-Antofagasta	24	1-Mujer	63	Chilean hispanic	15	27.079224	2. No;	2. No						1-Si	Yes	1-Si	1-Si	No	1-Si	No	No	No	No	No	Yes	No	No	No	2.- No	2. No	2. No	1. Si	2. No	2. No	2. No	No	Yes	Positive	Positive	Positive	Positive	Positive	Positive	Positive	92.09	36.1	41.9	2.5509696	No
1-Antofagasta	25	1-Mujer	22	Chilean hispanic	11	27.663818	1. Si (SIGA A B5);	1. Si	1-Si	2-No	2-No	2. No	2. No	1-Si	Yes	1-Si	1-Si	No	2-No	No	No	No	No	No	Yes	Yes	No	No	2.- No	2. No	2. No	2. No	2. No	2. No	2. No	No	Yes
1-Antofagasta	26	1-Mujer	62	Chilean hispanic	11	29.05307	2. No;	2. No						1-Si	No	1-Si	1-Si	Yes	2-No	No	No	No	No	Yes	No	No	Yes	No	2.- No	2. No	2. No	2. No	2. No	2. No	2. No	No	Yes	Positive	Positive	Positive	Positive	Positive	Positive	Positive	215.08	46.2	28	4.6554112	No
1-Antofagasta	27	1-Mujer	39	Chilean hispanic	7	29.552549	2. No;	1. Si	1-Si	2-No	1-Si	2. No	1. Si	1-Si	No	1-Si	1-Si	Yes	1-Si	No	No	No	No	No	No	No	No	No	2.- No	2. No	2. No	2. No	2. No	2. No	2. No	No	Yes
1-Antofagasta	28	1-Mujer	36	Chilean hispanic	18	26.100523	2. No;	1. Si	1-Si	2-No	2-No	1. Si	2. No	1-Si	No	1-Si	1-Si	No	2-No	No	No	No	No	No	No	No	No	No	2.- No	2. No	2. No	1. Si	2. No	2. No	2. No	No	Yes
1-Antofagasta	29	2-Hombre	53	Chilean hispanic	12	29.724981	1. Si (SIGA A B5);	1. Si	1-Si	1-Si	1-Si	2. No	1. Si	1-Si	Yes	1-Si	1-Si	Yes	1-Si	No	No	No	No	Yes	Yes	Yes	No	No	2.- No	2. No	2. No	2. No	2. No	2. No	2. No	Yes	Yes	Positive	Positive	Positive	Negative	Negative	Positive	Positive	63.5	14.9	17	4.261745	No
1-Antofagasta	30	1-Mujer	49	Chilean hispanic	10	26.83518	1. Si (SIGA A B5);	1. Si	2-No	1-Si	1-Si	1. Si	1. Si	1-Si	No	1-Si	1-Si	No	2-No	Yes	No	No	Yes	No	No	No	No	No	2.- No	2. No	1. Si	2. No	2. No	2. No	2. No	Yes	Yes	Positive	Positive	Positive	Positive	Positive	Positive	Positive	60.41	18.5	14	3.2654054	No
1-Antofagasta	31	1-Mujer	19	Chilean hispanic	14	19.289379	2. No;	1. Si	2-No	2-No	1-Si	1. Si	1. Si	1-Si	Yes	1-Si	1-Si	No	1-Si	No	No	No	No	No	No	Yes	No	Yes	2.- No	2. No	2. No	2. No	2. No	2. No	2. No	No	Yes
1-Antofagasta	32	1-Mujer	25	Chilean hispanic	18	22.281898	2. No;	1. Si	1-Si	1-Si	1-Si	2. No	1. Si	2-No	Yes	1-Si	1-Si	Yes	1-Si	No	No	No	No	No	Yes	Yes	No	No	2.- No	2. No	2. No	2. No	2. No	2. No	1. Si	No	No
1-Antofagasta	33	1-Mujer	22	Chilean hispanic	10	19.312952	2. No;	1. Si	1-Si	1-Si	2-No	2. No	1. Si	1-Si	No	1-Si	1-Si	Yes	1-Si	No	No	No	No	No	No	No	No	No	2.- No	2. No	2. No	2. No	2. No	2. No	2. No	No	Yes
1-Antofagasta	34	1-Mujer	37	Chilean hispanic	18	29.319883	2. No;	1. Si	1-Si	1-Si	2-No	2. No	1. Si	1-Si	Yes	1-Si	1-Si	Yes	2-No	No	No	No	No	Yes	Yes	Yes	No	No	2.- No	2. No	2. No	2. No	2. No	2. No	1. Si	No	Yes
1-Antofagasta	35	1-Mujer	51	Chilean hispanic	16	34.496193		1. Si	1-Si	2-No	1-Si	2. No	2. No	1-Si	Yes	1-Si	1-Si	No	2-No	No	No	No	No	No	No	Yes	No	No	2.- No	2. No	2. No	2. No	2. No	2. No	2. No	No	Yes	Positive	Positive	Positive	Negative	Positive	Positive	Positive	49.96	15.7	10.5	3.1821656	No
1-Antofagasta	36	2-Hombre	12	Chilean hispanic	5	21.218317	2. No;	2. No						1-Si	Yes	1-Si	1-Si	Yes	1-Si	No	No	No	No	Yes	Yes	Yes	No	No	2.- No	2. No	2. No	2. No	2. No	2. No	2. No	Yes	Yes
1-Antofagasta	37	2-Hombre	65	Chilean hispanic	2	33.355679	2. No;	1. Si	1-Si	2-No	2-No	1. Si	1. Si	1-Si	Yes	1-Si	1-Si	No	1-Si	Yes	Yes	No	No	No	Yes	Yes	No	No	2.- No	2. No	1. Si	2. No	2. No	2. No	2. No	No	Yes	Positive	Positive	Positive	Negative	Negative	Positive	Negative	27.69	14.6	8.699999999999999	1.8965753	Yes
1-Antofagasta	38	1-Mujer	39	Chilean hispanic	14	38.502628	1. Si (SIGA A B5);	1. Si	1-Si	2-No	1-Si	2. No	1. Si	1-Si	Yes	1-Si	1-Si	Yes	2-No	Yes	Yes	No	No	No	Yes	Yes	No	No	2.- No	2. No	2. No	1. Si	2. No	2. No	2. No	Yes	Yes
1-Antofagasta	39	1-Mujer	59	Chilean hispanic	17	26.998163	2. No;	2. No						1-Si	No	1-Si	1-Si	Yes	2-No	No	No	No	No	Yes	No	No	No	No	2.- No	1. Si	2. No	1. Si	2. No	1. Si	2. No	No	Yes	Positive	Positive	Positive	Negative	Positive	Positive	Positive	93.3	49	35.1	1.9040816	No
1-Antofagasta	41	2-Hombre	8	Chilean hispanic		19.264624																								2. No	2. No	2. No	2. No	2. No	2. No	No	No
1-Antofagasta	42	1-Mujer	15	Chilean hispanic	10	25.928665	2. No;	2. No						1-Si	Yes	1-Si	1-Si	No	2-No	No	No	No	No	Yes	No	Yes	No	No	2.- No	1. Si	2. No	2. No	2. No	2. No	2. No	No	No
1-Antofagasta	43	2-Hombre	11	Chilean hispanic		16.278093																								2. No	2. No	2. No	2. No	2. No	2. No	No	Yes
1-Antofagasta	44	1-Mujer	54	Other	6	26.177778	1. Si (SIGA A B5);	1. Si	1-Si	1-Si	1-Si	2. No	1. Si	1-Si	Yes	1-Si	1-Si	Yes	2-No	No	No	No	No	Yes	Yes	Yes	No	No	2.- No	2. No	2. No	2. No	2. No	2. No	2. No	No	Yes	Positive	Positive	Positive	Negative	Positive	Positive	Positive	76.37000000000001	16.3	23.8	4.685276	No
1-Antofagasta	45	2-Hombre	19	Chilean hispanic	14	17.619457	2. No;	1. Si	1-Si	2-No	1-Si	2. No	1. Si	1-Si	Yes	1-Si	1-Si	Yes	1-Si	No	No	No	No	No	No	Yes	No	Yes	2.- No	2. No	2. No	2. No	2. No	2. No	2. No	No	Yes
1-Antofagasta	46	1-Mujer	64	Chilean hispanic	9	37.070313	2. No;	1. Si	1-Si	2-No	2-No	2. No	2. No	1-Si	Yes	1-Si	1-Si	Yes	1-Si	No	No	No	No	No	No	Yes	No	No	2.- No	2. No	2. No	1. Si	2. No	2. No	2. No	No	Yes	Positive	Positive	Positive	Positive	Positive	Positive	Positive	67.2	26.6	23.1	2.5263157	Yes
1-Antofagasta	47	2-Hombre	54	Chilean hispanic	14	20.040155	1. Si (SIGA A B5);	1. Si	1-Si	1-Si	1-Si	2. No	2. No	1-Si	No	1-Si	1-Si	Yes	2-No	No	No	No	No	No	No	No	No	No	2.- No	2. No	2. No	2. No	2. No	2. No	2. No	No	Yes	Positive	Positive	Positive	Negative	Negative	Positive	Positive	75.75	23.2	13.6	3.2650862	No
1-Antofagasta	48	1-Mujer	55	Chilean hispanic	5	26.705332	2. No;	2. No						1-Si	Yes	1-Si	1-Si	No	2-No	No	No	No	No	Yes	No	Yes	No	No	2.- No	2. No	2. No		1. Si	2. No	1. Si	No	Yes	Positive	Positive	Positive	Negative	Negative	Positive	Negative	52.35	9.800000000000001	17.9	5.3418369	No
1-Antofagasta	49	2-Hombre	2	Aymara/Quechua		18.918056																								2. No	2. No	2. No	2. No	2. No	2. No	No	Yes
1-Antofagasta	50	1-Mujer	44	Chilean hispanic	22	29.429216	2. No;	1. Si	2-No	1-Si		1. Si	2. No	1-Si	Yes	1-Si	1-Si	Yes	1-Si	No	No	No	No	Yes	Yes	No	No	No	2.- No	1. Si	2. No	2. No	2. No	2. No	1. Si	Yes	No	Positive	Positive	Positive	Negative	Negative	Negative	Negative	27.45	5.1	16.1	5.3823528	No
1-Antofagasta	51	2-Hombre	39	Other	14	34.726353	1. Si (SIGA A B5);	1. Si	1-Si	1-Si	2-No	1. Si	2. No	1-Si	No	1-Si	1-Si	Yes	2-No	No	No	No	No	No	No	No	No	No	1.- Si	2. No	2. No	2. No	2. No	2. No	2. No	Yes	Yes
1-Antofagasta	52	1-Mujer	32	Chilean hispanic	18	20.29192	1. Si (SIGA A B5);	1. Si	1-Si	2-No	1-Si	2. No	2. No	1-Si	Yes	1-Si	1-Si	No	2-No	No	No	No	No	No	Yes	Yes	No	No	2.- No	2. No	2. No	1. Si	2. No	2. No	2. No	No	Yes
1-Antofagasta	53	1-Mujer	21	Chilean hispanic	13	21.003916	2. No;	1. Si	1-Si	2-No	1-Si	2. No	1. Si	1-Si	No	1-Si	1-Si	Yes	1-Si	No	No	No	No	No	No	No	No	No	2.- No	2. No	2. No	2. No	2. No	2. No	2. No	No	No
1-Antofagasta	54	1-Mujer	9	Chilean hispanic		21.502243																								2. No	1. Si	2. No	2. No	2. No	2. No	No
1-Antofagasta	55	1-Mujer	41	Chilean hispanic	15	26.798758	2. No;	2. No						1-Si	No	1-Si	1-Si	Yes	2-No	No	No	No	No	No	No	No	No	No	1.- Si		2. No	2. No	2. No	2. No		No	No	Positive	Positive	Positive	Negative	Positive	Negative	Negative	26.54	5.3	31.3	5.0075474	No
1-Antofagasta	56	1-Mujer	5	Aymara/Quechua		17.167063																								2. No	2. No	2. No	2. No	2. No	2. No	Yes	Yes
1-Antofagasta	57	1-Mujer	49	Chilean hispanic	21	23.084101	2. No;	1. Si	1-Si	2-No	1-Si	2. No	2. No	1-Si	No	1-Si	1-Si	Yes	1-Si	No	No	No	No	No	No	No	No	No	2.- No	1. Si	2. No	1. Si		2. No	2. No	Yes	Yes	Positive	Positive	Positive	Positive	Positive	Positive	Positive	49.82	10.9	8.9	4.570642	No
1-Antofagasta	58	1-Mujer	5	Chilean hispanic		16.119118																								2. No	2. No	2. No	2. No	2. No	2. No	Yes
1-Antofagasta	59	2-Hombre	22	Chilean hispanic	15	24.71279	2. No;	1. Si	2-No	2-No	1-Si	1. Si	2. No	1-Si	No	1-Si	1-Si	Yes	1-Si	No	No	No	No	No	No	No	No	No	2.- No	2. No	2. No	2. No	2. No	2. No	2. No	No	No
1-Antofagasta	60	1-Mujer	22	Chilean hispanic	14	28.961704	1. Si (SIGA A B5);	1. Si	1-Si	1-Si	1-Si	1. Si	1. Si	1-Si	Yes	1-Si	1-Si	Yes	2-No	No	No	No	No	No	Yes	Yes	No	No	1.- Si	2. No	2. No	2. No	2. No	2. No	2. No	Yes	Yes
1-Antofagasta	61	2-Hombre	2	Chilean hispanic																										2. No	2. No	2. No	2. No	2. No	2. No	Yes	No
1-Antofagasta	62	1-Mujer	13	Chilean hispanic	4	22.806017	2. No;	2. No						1-Si	Yes	2-No	1-Si	Yes	1-Si	No	No	No	No	Yes	No	Yes	No	Yes	2.- No	2. No	2. No	2. No	2. No	2. No	2. No	No	Yes
1-Antofagasta	63	1-Mujer	19	Chilean hispanic	10	21.822498	2. No;	1. Si	1-Si	2-No	1-Si	1. Si	1. Si	1-Si	No	2-No	1-Si	No	2-No	No	No	No	No	No	No	No	No	No	2.- No	2. No	2. No	2. No	2. No	2. No	2. No	No	Yes
1-Antofagasta	64	2-Hombre	24	Chilean hispanic	17	20.683712	1. Si (SIGA A B5);	1. Si	1-Si	2-No	1-Si	2. No	1. Si	1-Si	Yes	1-Si	1-Si	Yes	1-Si	No	No	No	No	No	Yes	No	No	No	2.- No	2. No	2. No	1. Si	2. No	2. No	2. No	No	Yes
1-Antofagasta	65	1-Mujer	23	Aymara/Quechua	17	20.975468	2. No;	1. Si	2-No	2-No	1-Si	1. Si	2. No	1-Si	No	1-Si	1-Si	No	1-Si	No	No	No	No	No	No	No	No	No	2.- No	2. No	2. No	2. No	2. No	2. No	1. Si	No	Yes
1-Antofagasta	66	1-Mujer	47	Chilean hispanic	12	33.798126	2. No;	2. No						1-Si	No	1-Si	1-Si	Yes	2-No	No	No	No	No	No	No	No	No	No	2.- No	2. No	2. No	1. Si	2. No	2. No	2. No	No	Yes	Positive	Positive	Positive	Positive	Positive	Positive	Negative	101.16	29.4	8.199999999999999	3.4408164	No
1-Antofagasta	67	2-Hombre	18	Chilean hispanic	11	17.14229	1. Si (SIGA A B5);	1. Si	1-Si	1-Si	1-Si	1. Si	1. Si	1-Si	No	1-Si	1-Si	No	1-Si	No	No	No	No	No	No	No	No	No	2.- No	2. No	2. No	2. No	2. No	2. No	2. No	No	Yes
1-Antofagasta	68	2-Hombre	24	Chilean hispanic	10	27.107462	2. No;	1. Si	1-Si	1-Si	2-No			1-Si	No	1-Si	1-Si	Yes	2-No	No	No	No	No	No	No	No	No	No	2.- No	2. No	2. No	2. No	2. No	2. No	2. No	No	Yes
1-Antofagasta	69	1-Mujer	53	Chilean hispanic	8	29.155556	2. No;	1. Si	1-Si	1-Si	1-Si	2. No	1. Si	1-Si	Yes	1-Si	1-Si	Yes	1-Si	No	No	No	No	Yes	Yes	Yes	No	No	2.- No	2. No	2. No	2. No	2. No	2. No	1. Si	No	Yes	Positive	Positive	Positive	Negative	Negative	Positive	Positive	135.06	36.8	32.4	3.6701088	No
1-Antofagasta	70	2-Hombre	21	Chilean hispanic	13	23.183392	1. Si (SIGA A B5);	2. No						1-Si	No	1-Si	1-Si	No	2-No	No	No	No	No	Yes	No	No	No	No	2.- No	2. No	2. No	2. No	2. No	2. No	2. No	Yes	Yes
1-Antofagasta	71	2-Hombre	26	Chilean hispanic	17	26.687805	1. Si (SIGA A B5);	1. Si	1-Si	2-No	1-Si	1. Si	2. No	1-Si	Yes	1-Si	1-Si	Yes	1-Si	No	No	No	No	No	Yes	Yes	No	No	2.- No	2. No	2. No	2. No	2. No	2. No	2. No	No	Yes
1-Antofagasta	72	2-Hombre	20	Chilean hispanic	12	36.695732	2. No;	2. No						1-Si	No	1-Si	1-Si	Yes	2-No	No	No	No	No	Yes	No	No	No	No	2.- No	2. No	2. No	2. No	2. No	2. No	2. No	No	No
1-Antofagasta	73	1-Mujer	39	Chilean hispanic	15	24.920219	2. No;	1. Si	2-No	1-Si	1-Si	2. No	1. Si	1-Si	Yes	1-Si	1-Si	Yes	2-No	No	No	No	No	No	Yes	Yes	No	No	2.- No	2. No	2. No	1. Si	2. No	2. No	2. No	Yes	Yes
1-Antofagasta	74	1-Mujer	25	Chilean hispanic	15	28.241697	2. No;	2. No						1-Si	Yes	1-Si	1-Si	No	2-No	No	No	No	No	No	Yes	Yes	No	No	2.- No	1. Si	2. No	2. No	2. No	2. No	1. Si	No	Yes
1-Antofagasta	75	2-Hombre	18	Chilean hispanic	12	23.289616	2. No;	1. Si	1-Si	1-Si	1-Si	1. Si	1. Si	1-Si	Yes	1-Si	1-Si	No	1-Si	No	No	No	No	No	Yes	No	No	No	2.- No	2. No	2. No	2. No	2. No	2. No	2. No	No	No
1-Antofagasta	76	2-Hombre	57	Chilean hispanic	16	30.071169	2. No;	1. Si	1-Si	1-Si	1-Si	2. No	2. No	1-Si	No	1-Si	1-Si	No	2-No	No	No	No	No	No	No	No	No	No	2.- No	2. No	2. No	2. No	2. No	2. No	2. No	No	Yes	Positive	Negative	Positive	Negative	Negative	Positive	Positive	57.58	13.4	29	4.2970147	No
1-Antofagasta	77	1-Mujer	37	Chilean hispanic	12	26.40625	2. No;	1. Si	2-No	1-Si	1-Si	2. No	1. Si	1-Si	Yes	1-Si	1-Si	Yes	2-No	No	No	No	No	No	No	Yes	No	No	2.- No	1. Si	2. No	1. Si	2. No	2. No	2. No	No	Yes
1-Antofagasta	78	2-Hombre	51	Chilean hispanic	17	26.971428	2. No;	1. Si	1-Si	1-Si	1-Si	2. No	1. Si	1-Si	Yes	1-Si	1-Si	No	1-Si	No	No	No	No	Yes	No	Yes	No	No	2.- No	2. No	2. No	2. No	2. No	2. No	2. No	No	Yes	Positive	Positive	Positive	Positive	Positive	Positive	Positive	76.44	39.2	38.8	1.95	No
1-Antofagasta	79	1-Mujer	41	Chilean hispanic	22	29.172438	2. No;	1. Si	1-Si	1-Si	1-Si	2. No	1. Si	1-Si	Yes	1-Si	1-Si	Yes	1-Si	No	No	No	No	Yes	Yes	Yes	Yes	No	1.- Si	1. Si	2. No	1. Si	2. No	2. No	2. No	No	Yes	Positive	Positive	Positive	Positive	Negative	Positive	Positive	54.31	15.2	31.5	3.5730264	No
1-Antofagasta	80	2-Hombre	69	Chilean hispanic	12	27.226563	2. No;	1. Si	1-Si	2-No	2-No	2. No	2. No	1-Si	No	1-Si	1-Si	No	2-No	No	No	No	No	No	No	No	No	No	2.- No	1. Si	2. No	2. No	2. No	2. No	2. No	No	Yes	Positive	Negative	Positive	Negative	Negative	Negative	Positive	6.77	5.2	6.3	1.301923	Yes
1-Antofagasta	81	1-Mujer	26	Chilean hispanic	18	29.778084	2. No;	1. Si	1-Si		1-Si	1. Si	2. No	1-Si	No	1-Si	1-Si	Yes	2-No	No	No	No	No	No	No	No	Yes	No	2.- No	2. No	2. No	2. No	1. Si	2. No	2. No	No	No
1-Antofagasta	82	2-Hombre	38	Other	20	24.640732	2. No;	1. Si	1-Si	1-Si	1-Si	1. Si	2. No	1-Si	No	1-Si	1-Si	Yes	2-No	No	No	No	No	Yes	No	No	No	No	2.- No	2. No	2. No	2. No	2. No	2. No	2. No	No	Yes
1-Antofagasta	83	2-Hombre	57	Other	13	32.481464	2. No;	1. Si	2-No	1-Si	1-Si	1. Si	1. Si	1-Si	Yes	2-No	1-Si	No	2-No	Yes	No	Yes	No	Yes	No	Yes	No	No	2.- No	2. No	2. No	2. No	2. No	2. No	2. No	No
1-Antofagasta	84	2-Hombre	2	Chilean hispanic																										2. No	2. No	2. No	2. No		2. No	No
1-Antofagasta	85	2-Hombre	18	Chilean hispanic	12	22.658211	2. No;	2. No						1-Si	No	1-Si	1-Si	No	2-No	No	No	No	No	Yes	No	No	No	No		2. No	1. Si	2. No	2. No	2. No	1. Si	No	No
1-Antofagasta	86	1-Mujer	54	Chilean hispanic	12	23.891966	1. Si (SIGA A B5);	1. Si	2-No	2-No	1-Si	2. No	1. Si	1-Si	No	1-Si	1-Si	Yes	1-Si	No	No	No	No	No	No	No	No	No	2.- No	2. No	2. No	2. No	2. No	2. No	2. No	Yes	Yes	Positive	Positive	Positive	Negative	Negative	Positive	Positive	74.45	22	21.3	3.3840909	No
1-Antofagasta	87	1-Mujer	37	Chilean hispanic	18	24.335938	2. No;	1. Si	1-Si	1-Si	1-Si	2. No	1. Si	1-Si	No	1-Si	1-Si	Yes	1-Si	No	No	No	No	No	No	No	No	No	2.- No	2. No	2. No	2. No	2. No	2. No	2. No	No	Yes
1-Antofagasta	88	1-Mujer	63	Other	6	46.384224	2. No;	1. Si	1-Si	1-Si	1-Si	2. No	1. Si	1-Si	Yes	1-Si	1-Si	Yes	2-No	No	No	No	No	Yes	Yes	No	No	No	2.- No	2. No	2. No	2. No	2. No	2. No	2. No	No	Yes	Positive	Negative	Positive	Negative	Negative	Positive	Positive	40.78	11.4	8.5	3.577193	No
1-Antofagasta	89	2-Hombre	25	Other	13	24.865141	2. No;	1. Si	2-No	2-No	1-Si	1. Si	1. Si	1-Si	No	1-Si	1-Si	Yes	1-Si	No	No	No	No	No	No	No	No	Yes	2.- No	2. No	2. No	2. No	2. No	2. No	2. No	No	Yes
1-Antofagasta	90	2-Hombre	16	Chilean hispanic	12	23.049828	2. No;	1. Si	2-No	1-Si	1-Si	2. No	2. No	1-Si	No	1-Si	1-Si	Yes	2-No	No	No	No	No	Yes	No	No	No	No	2.- No	2. No	2. No	2. No	2. No	2. No	2. No	No	No
1-Antofagasta	91	2-Hombre	55	Chilean hispanic	12		2. No;	1. Si	1-Si	1-Si	1-Si	2. No	2. No	1-Si	Yes	1-Si	1-Si	Yes	2-No	Yes	No	Yes	No	Yes	Yes	Yes	No	No	2.- No	2. No	2. No	1. Si	1. Si	2. No	1. Si	Yes
1-Antofagasta	92	1-Mujer	33	Chilean hispanic	12	23.805401	2. No;	1. Si	2-No	1-Si	1-Si	2. No	1. Si	1-Si	Yes	1-Si	1-Si	Yes	2-No	No	No	No	No	No	No	Yes	No	No	2.- No	2. No	2. No	2. No	2. No	2. No	2. No	Yes	Yes
1-Antofagasta	93	2-Hombre	14	Chilean hispanic	8	18.781286	2. No;	2. No						1-Si	No	1-Si	1-Si	Yes	1-Si	No	No	No	No	No	No	No	No	Yes	2.- No			2. No	2. No		2. No	No	Yes
1-Antofagasta	94	1-Mujer	42	Chilean hispanic	9	22.578125	1. Si (SIGA A B5);	1. Si	2-No	2-No	1-Si	2. No	1. Si	2-No	No	1-Si	1-Si	Yes	1-Si	No	No	No	No	No	No	No	No	No	2.- No	2. No	2. No	2. No	2. No	2. No	2. No	No	Yes	Positive	Negative	Positive	Negative	Negative	Positive	Negative	97.24	46.1	9.5	2.1093276	No
1-Antofagasta	95	1-Mujer	65	Chilean hispanic	6		2. No;	1. Si	1-Si	1-Si	2-No	2. No	2. No	1-Si	No	1-Si	1-Si	Yes	2-No	No	No	No	No	No	No	No	No	No	1.- Si	2. No	2. No	2. No	2. No	2. No	2. No	No	Yes	Positive	Negative	Positive	Negative	Positive	Positive	Positive	50.95	18.3	10	2.784153	Yes
1-Antofagasta	96	1-Mujer	22	Chilean hispanic	17	22.586132	2. No;	1. Si	1-Si	1-Si	2-No	2. No	2. No	1-Si	No	1-Si	1-Si	No	1-Si	No	No	No	No	No	No	No	No	Yes	2.- No	2. No	2. No	2. No	2. No	2. No	1. Si	Yes	No
1-Antofagasta	97	1-Mujer	52	Chilean hispanic	12	27.016336	2. No;	1. Si	2-No	1-Si	1-Si	2. No	1. Si	1-Si	No	1-Si	1-Si	No	1-Si	No	No	No	No	Yes	No	No	No	No	1.- Si							No	No	Negative	Negative	Negative	Negative	Negative	Negative	Negative	45.17	6.1	3.6	7.4049182	No
1-Antofagasta	98	2-Hombre	14	Other	6	25.81991	2. No;	2. No						1-Si	No	2-No	2-No	No	2-No	No	No	No	No	No	No	No	No	No	2.- No	2. No	1. Si	2. No	2. No	2. No	2. No	Yes	No
1-Antofagasta	99	1-Mujer	60	Chilean hispanic	17	32.003712	2. No;	1. Si	1-Si	1-Si	2-No	2. No	2. No	1-Si	No	1-Si	1-Si	Yes	1-Si	No	No	No	No	Yes	No	No	No	No	2.- No	2. No	2. No	1. Si	1. Si	2. No	2. No	Yes	No	Negative	Negative	Negative	Negative	Negative	Negative	Negative	56.61	8.699999999999999	6.9	6.5068965	No
1-Antofagasta	100	2-Hombre	34	Chilean hispanic	12	33.139755	1. Si (SIGA A B5);	1. Si	1-Si	1-Si	1-Si	2. No	2. No	1-Si	Yes	1-Si	1-Si	No	1-Si	No	No	No	No	Yes	No	Yes	No	Yes	2.- No	2. No	1. Si	2. No	2. No	2. No	1. Si	No	No
1-Antofagasta	101	1-Mujer	44	Chilean hispanic	12	30.866768	1. Si (SIGA A B5);	1. Si	2-No	2-No	1-Si	2. No	1. Si	1-Si	Yes	1-Si	1-Si	Yes	2-No	No	No	No	No	No	No	Yes	No	No	2.- No	1. Si	2. No	2. No	2. No	2. No		No	Yes	Positive	Positive	Positive	Negative	Positive	Positive	Positive	103.81	35.4	15.5	2.9324858	No
1-Antofagasta	102	2-Hombre	51	Chilean hispanic	22	28.387411	2. No;	1. Si	1-Si	1-Si	1-Si	2. No	2. No	1-Si	No	1-Si	1-Si	No	1-Si	No	No	No	No	No	No	No	No	No	2.- No	2. No	2. No	2. No	1. Si	2. No	2. No	No	Yes	Positive	Positive	Positive	Negative	Positive	Positive	Positive	42.69	7.8	22.5	5.4730768	No
1-Antofagasta	103	1-Mujer	41	Chilean hispanic	23	28.246098	2. No;	1. Si	1-Si	1-Si	1-Si	2. No		1-Si	No	1-Si	1-Si	Yes	1-Si	No	No	No	No	No	No	No	No	No	1.- Si	1. Si	2. No	1. Si	2. No	2. No	2. No	Yes	Yes	Positive	Positive	Positive	Positive	Positive	Positive	Positive	74.86	36.2	18.5	2.0679557	No
1-Antofagasta	104	2-Hombre	54	Chilean hispanic	18	27.071606	2. No;	1. Si	1-Si	1-Si	1-Si	2. No	2. No	1-Si	No	1-Si	1-Si	Yes	1-Si	No	No	No	No	No	No	No	Yes	No	2.- No	2. No	2. No	2. No	2. No	2. No	2. No	No	Yes	Positive	Positive	Positive	Negative	Positive	Positive	Positive	71.98	15	31.4	4.7986665	No
1-Antofagasta	105	2-Hombre	14	Chilean hispanic	8	18.579592	2. No;	2. No						1-Si	No	1-Si	1-Si	No	1-Si	No	No	No	No	No	No	No	No	No	2.- No	2. No	2. No	2. No	2. No	2. No	2. No	No
1-Antofagasta	106	1-Mujer	48	Chilean hispanic	14	35.550983	1. Si (SIGA A B5);	2. No						2-No	No	1-Si	2-No	Yes	2-No	No	No	No	No	No	No	No	No	No	1.- Si	2. No	2. No	2. No	2. No	2. No	1. Si	No	Yes	Positive	Positive	Positive	Negative	Negative	Positive	Positive	73.90000000000001	20	29.8	3.6949999	No
1-Antofagasta	107	1-Mujer	27	Chilean hispanic	13	26.370237	2. No;	1. Si	1-Si	2-No	1-Si	2. No	2. No	1-Si	Yes	1-Si	1-Si	Yes	1-Si	No	No	No	No	No	Yes	Yes	No	No	2.- No	2. No	2. No	2. No	2. No	2. No	2. No	No	Yes
1-Antofagasta	108	2-Hombre	53	Chilean hispanic	10	33.023418	2. No;	1. Si	1-Si	1-Si	2-No	2. No	1. Si	1-Si	No	1-Si	1-Si	Yes		No	No	No	No	Yes	No	No	No	No	2.- No	2. No	2. No	2. No	2. No	2. No	2. No	No	Yes	Positive	Positive	Positive	Positive	Negative	Positive	Negative	54.24	9.800000000000001	16.6	5.5346937	No
1-Antofagasta	109	1-Mujer	19	Chilean hispanic	16	23.700655	2. No;	1. Si	1-Si	2-No	2-No	2. No	2. No	1-Si	No	2-No	1-Si	No	1-Si	No	No	No	No	No	No	No	No	No	2.- No	2. No	2. No	1. Si	2. No	2. No	2. No	No	Yes
1-Antofagasta	110	1-Mujer	50	Other	12	32.348354	2. No;	2. No						1-Si	No	1-Si	1-Si	Yes	1-Si	No	No	No	No	Yes	No	No	Yes	No	1.- Si	2. No	1. Si	1. Si	2. No	2. No	1. Si	No	Yes	Positive	Positive	Positive	Negative	Negative	Positive	Negative	73.83	24.3	10.9	3.0382717	No
1-Antofagasta	111	2-Hombre	19	Chilean hispanic	17	29.005177	2. No;	1. Si	1-Si	2-No	2-No	1. Si	2. No	1-Si	Yes	1-Si	1-Si	No	1-Si	No	No	No	No	Yes	Yes	Yes	No	No	2.- No	1. Si	1. Si	2. No	2. No	2. No	1. Si	No	Yes
1-Antofagasta	112	1-Mujer	61	Mapuche	12	36.314056	2. No;	1. Si	1-Si	2-No	2-No	2. No	1. Si	1-Si	Yes	1-Si	1-Si	Yes	2-No	No	No	No	No	No	Yes	Yes	No	No	2.- No	2. No	1. Si	1. Si	2. No	2. No	1. Si	No	Yes	Positive	Positive	Positive	Positive	Negative	Positive	Negative	147.83	50.8	5.9	2.9100394	No
1-Antofagasta	113	1-Mujer	39	Chilean hispanic	14	30.991735	2. No;	1. Si	1-Si	1-Si	1-Si	2. No	1. Si	1-Si	Yes	1-Si	1-Si	No	2-No	No	No	No	No	No	Yes	Yes	No	No	2.- No	1. Si	1. Si	2. No	2. No	2. No	2. No	No	Yes
1-Antofagasta	114	1-Mujer	63	Chilean hispanic	12	26.037495	2. No;	1. Si	2-No	2-No	2-No	2. No	2. No	1-Si	No	1-Si	1-Si	Yes	1-Si	No	No	No	No	Yes	No	No	No	No	2.- No	1. Si	1. Si	2. No	2. No	2. No	2. No	Yes	No	Positive	Positive	Positive	Negative	Negative	Negative	Negative	43.86	9.300000000000001	5.3	4.7161288	No
1-Antofagasta	115	1-Mujer	35	Chilean hispanic	20	26.66205	2. No;	1. Si	1-Si	2-No	1-Si	2. No	1. Si	1-Si	Yes	1-Si	1-Si	No	2-No	No	No	No	No	Yes	Yes	Yes	No	No	2.- No	1. Si	2. No	2. No	2. No	2. No	2. No	No	Yes
1-Antofagasta	116	1-Mujer	22	Chilean hispanic	17	37.890625	2. No;	1. Si	1-Si	2-No	1-Si	1. Si	1. Si	1-Si	No	1-Si	1-Si	No	2-No	No	No	No	No	No	No	No	No	No	2.- No	2. No	2. No	2. No	2. No	2. No	2. No	No	Yes
1-Antofagasta	117	1-Mujer	48	Chilean hispanic	8	25.377777	2. No;	1. Si	1-Si	1-Si	2-No	2. No	1. Si	1-Si	No	1-Si	1-Si	Yes	2-No	No	No	No	No	Yes	No	No	No	No	1.- Si	1. Si	2. No	1. Si	2. No	2. No	2. No	No	No	Positive	Positive	Positive	Negative	Negative	Negative	Negative	51.16	10.7	8.5	4.7813082	No
1-Antofagasta	118	1-Mujer	28	Chilean hispanic	14	27.1875	1. Si (SIGA A B5);	1. Si	1-Si	1-Si	2-No	2. No	1. Si	1-Si	Yes	1-Si	1-Si	Yes	2-No	No	No	No	No	Yes	Yes	Yes	No	No	1.- Si	1. Si	2. No	1. Si	2. No	2. No	2. No	No	Yes
1-Antofagasta	119	2-Hombre	28	Chilean hispanic	23	23.422731	2. No;	2. No						1-Si	Yes	1-Si	1-Si	No	1-Si	No	No	No	No	Yes	Yes	Yes	No	No	2.- No	2. No	2. No	2. No	2. No	2. No	2. No	No	Yes
1-Antofagasta	120	1-Mujer	22	Aymara/Quechua	9	39.87513	2. No;	2. No						1-Si	Yes	1-Si	1-Si	Yes	2-No	No	No	No	No	No	Yes	Yes	Yes	No	1.- Si	2. No	2. No	2. No	2. No	2. No	2. No	No	Yes
1-Antofagasta	121	1-Mujer	56	Chilean hispanic	14	30.533333	2. No;	2. No						1-Si	Yes	1-Si	1-Si	No	1-Si	No	No	No	No	No	No	Yes	No	No	1.- Si	2. No	2. No	2. No	2. No	2. No	2. No	No	Yes	Positive	Positive	Positive	Negative	Positive	Positive	Positive	87.45	21.3	16.9	4.1056337	No
1-Antofagasta	122	1-Mujer	31	Chilean hispanic	14	26.581226	2. No;	2. No						1-Si	Yes	1-Si	1-Si	No	2-No	No	No	No	No	No	No	Yes	No	No	2.- No	2. No	2. No	2. No	2. No	2. No	2. No	Yes	Yes
1-Antofagasta	123	1-Mujer	56	Chilean hispanic		30.372934		1. Si	1-Si	1-Si	2-No	2. No	2. No	1-Si	No	1-Si	1-Si	No	2-No	No	No	No	No	No	No	No	No	No	2.- No	2. No	2. No	2. No	2. No	2. No	2. No	Yes	Yes	Positive	Positive	Positive	Positive	Positive	Positive	Positive	108.84	52.8	15.2	2.0613637	No
1-Antofagasta	124	2-Hombre	13	Chilean hispanic	0	21.230486	2. No;	2. No						1-Si	No	1-Si	1-Si	No	2-No	No	No	No	No	Yes	No	No	No	No	2.- No	2. No	2. No	2. No	2. No	2. No	2. No	Yes	No
1-Antofagasta	125	2-Hombre	4	Chilean hispanic		16.792433																										1. Si				No	No
1-Antofagasta	126	1-Mujer	6	Chilean hispanic		14.174955																														No	No
1-Antofagasta	127	2-Hombre	4	Chilean hispanic		18.851917																								2. No	2. No	2. No	2. No	2. No	2. No	No	No
1-Antofagasta	128	2-Hombre	10	Chilean hispanic		22.630045																								2. No	2. No	2. No	2. No		2. No	No
1-Antofagasta	129	1-Mujer	5	Chilean hispanic		17.414967																														Yes	No
1-Antofagasta	130	1-Mujer	15	Chilean hispanic	8	17.313019	2. No;	1. Si	1-Si		1-Si	2. No	2. No	1-Si	No	1-Si	1-Si	Yes	2-No	No	No	No	No	No	No	No	No	No	2.- No	2. No	2. No	2. No	2. No	2. No	2. No	No
1-Antofagasta	131	2-Hombre	12	Chilean hispanic			1. Si (SIGA A B5);								No			No		No	No	No	No	No	No	No	No	No		2. No	2. No	2. No	2. No	2. No	2. No	No	Yes
1-Antofagasta	132	1-Mujer	54	Chilean hispanic	12	34.31131	2. No;	1. Si	1-Si	2-No	2-No	2. No	2. No	1-Si	Yes	1-Si	1-Si	Yes	1-Si	No	No	No	No	No	Yes	Yes	No	No	2.- No	2. No	2. No	2. No	1. Si	2. No	1. Si	No	No	Positive	Positive	Positive	Negative	Negative	Negative	Negative	85.98	38.8	7.7	2.2159793	No
1-Antofagasta	133	2-Hombre	9	Chilean hispanic		15.829046																								2. No	2. No	2. No	2. No	2. No	2. No	No	Yes
1-Antofagasta	134	1-Mujer	5	Chilean hispanic		17.468775																														No	Yes
1-Antofagasta	135	2-Hombre	53	Other	17	23.830448	2. No;	1. Si	1-Si	1-Si	1-Si	2. No	2. No	1-Si	No	1-Si	1-Si	Yes	1-Si	No	No	No	No	No	No	No	No	No	2.- No	2. No	2. No	1. Si	2. No	2. No	2. No	No	No	Negative	Negative	Negative	Negative	Negative	Negative	Negative	4.6	5.9	3	.779661	Yes
1-Antofagasta	136	2-Hombre	68	Chilean hispanic	21	30.156773	2. No;	1. Si	1-Si	1-Si	2-No	2. No	2. No	1-Si	No	1-Si	1-Si	Yes	2-No	No	No	No	No	No	No	No	No	No	2.- No	1. Si	2. No	2. No	2. No	2. No	2. No	No	Yes	Positive	Negative	Positive	Negative	Negative	Positive	Negative	50.52	7.2	8	7.0166669	No
1-Antofagasta	137	1-Mujer	43	Other	14	33.530571	2. No;	1. Si	2-No	2-No	1-Si	2. No	1. Si	1-Si	No	1-Si	1-Si	No	2-No	No	No	No	No	No	No	No	No	No	2.- No	2. No	2. No	2. No	2. No	2. No	2. No	Yes	Yes	Positive	Positive	Positive	Positive	Negative	Positive	Positive	46.54	7.8	33.5	5.9666667	No
1-Antofagasta	138	1-Mujer	58	Chilean hispanic	13	25.964542	1. Si (SIGA A B5);	1. Si	1-Si	1-Si	1-Si	2. No	2. No	1-Si	Yes	1-Si	1-Si	Yes	1-Si	Yes	No	Yes	No	Yes	No	Yes	No	No	2.- No	2. No	2. No	2. No	2. No	2. No	2. No	No	Yes	Positive	Positive	Positive	Positive	Negative	Negative	Negative	88.70999999999999	8.5	12	10.436471	No
1-Antofagasta	139	1-Mujer	3	Chilean hispanic		16.30238																								2. No	2. No	2. No	2. No	2. No	2. No	Yes	No
1-Antofagasta	140	1-Mujer	37	Chilean hispanic	12	35.011562	2. No;	1. Si	2-No	1-Si		2. No	1. Si	1-Si	Yes	1-Si	1-Si	Yes	1-Si	No	No	No	No	No	No	Yes	No	No	2.- No	2. No	2. No	2. No	2. No	2. No	1. Si	No	Yes
1-Antofagasta	141	2-Hombre	13	Chilean hispanic	8	22.865854	2. No;	2. No						2-No	No	2-No	2-No	No	1-Si	No	No	No	No	No	No	No	No	No		2. No	2. No	2. No	2. No	2. No	2. No	Yes	Yes
1-Antofagasta	142	2-Hombre	20	Chilean hispanic	15	31.568878	2. No;	1. Si	1-Si	2-No	2-No	2. No	1. Si	1-Si	Yes	1-Si	1-Si	No	2-No	No	No	No	No	No	No	Yes	No	No	2.- No	2. No	2. No	2. No	2. No	2. No	2. No	No	No
1-Antofagasta	143	1-Mujer	12	Chilean hispanic	7	19.058863	2. No;	2. No						1-Si	Yes	1-Si	1-Si	Yes	1-Si	No	No	No	No	Yes	Yes	Yes	No	No	2.- No	2. No	2. No	2. No	2. No	2. No	2. No	Yes	No
1-Antofagasta	144	1-Mujer	48	Other	9	25.898438	2. No;	1. Si	1-Si	1-Si	1-Si	2. No	1. Si	1-Si	Yes	1-Si	1-Si	Yes	2-No	No	No	No	No	No	Yes	Yes	No	No	2.- No	1. Si	2. No	2. No	2. No	2. No	1. Si	Yes	Yes	Negative	Negative	Negative	Negative	Negative	Negative	Negative	47.82	11.6	9.9	4.1224136	No
1-Antofagasta	145	2-Hombre	13	Other	7	20.307413	2. No;	2. No						1-Si	Yes	1-Si	1-Si	No	1-Si	No	No	No	No	No	Yes	Yes	No	No	2.- No	2. No	2. No	2. No	2. No	2. No	2. No	No	No
1-Antofagasta	146	1-Mujer	37	Chilean hispanic	13	27.719917	1. Si (SIGA A B5);	1. Si	1-Si	2-No	1-Si		1. Si	1-Si	Yes	1-Si	1-Si	Yes	1-Si	No	No	No	No	No	Yes	Yes	No	Yes	2.- No	2. No	1. Si	2. No	2. No	2. No	2. No	No	No
1-Antofagasta	147	1-Mujer	40	Chilean hispanic	10	30.045914	2. No;	1. Si	1-Si	1-Si	1-Si	2. No	1. Si	1-Si	Yes	1-Si	1-Si	Yes	1-Si	No	No	No	No	No	Yes	No	No	No	2.- No							No		Positive	Positive	Positive	Positive	Negative	Positive	Negative	60	18.8	15.1	3.1914895	No
1-Antofagasta	148	2-Hombre	17	Chilean hispanic	11	24.871185	2. No;	2. No						1-Si	Yes	1-Si	1-Si	No	1-Si	No	No	No	No	No	Yes	No	No	No	2.- No	2. No	2. No	2. No	2. No	2. No	2. No	No	No
1-Antofagasta	149	2-Hombre	3	Chilean hispanic		17.10429																								2. No	2. No	2. No	2. No	2. No	2. No	No
1-Antofagasta	150	1-Mujer	18	Other	12	21.826443	2. No;	2. No						1-Si	Yes	1-Si	1-Si	No	2-No	No	No	No	No	No	Yes	Yes	No	No	2.- No	2. No	2. No	1. Si	2. No	2. No	1. Si	Yes	No
1-Antofagasta	151	2-Hombre	2	Chilean hispanic		18.207645																								2. No	2. No	2. No	2. No	2. No	2. No	No	No
1-Antofagasta	152	2-Hombre	45	Chilean hispanic	11	24.615152	1. Si (SIGA A B5);	1. Si	1-Si	2-No	2-No	1. Si	2. No	1-Si	Yes	1-Si	1-Si	Yes	1-Si	Yes	Yes	No	No	No	Yes	Yes	No	No	2.- No	2. No	2. No	2. No	2. No	2. No	2. No	No	Yes	Positive	Positive	Positive	Negative	Positive	Positive	Negative	58.06	17.8	14.7	3.2617977	No
1-Antofagasta	153	2-Hombre	17	Chilean hispanic	14	20.567398	2. No;	1. Si	1-Si	1-Si	2-No	1. Si	2. No	1-Si	Yes	1-Si	1-Si	Yes	1-Si	No	No	No	No	No	Yes	Yes	No	Yes	2.- No	2. No	2. No	2. No	2. No	2. No	2. No	No	No
1-Antofagasta	154	1-Mujer	12	Chilean hispanic	6	18.186188	2. No;	2. No						1-Si	No	1-Si	1-Si	Yes	1-Si	No	No	No	No	No	No	No	No	No	2.- No	2. No	2. No	2. No	2. No	2. No	2. No	No	No
1-Antofagasta	155	1-Mujer	68		16	27.668465	2. No;	1. Si	2-No	2-No	2-No	2. No	2. No	1-Si	Yes	1-Si	1-Si	No	1-Si	No	No	No	No	No	No	Yes	No	No	1.- Si	1. Si	1. Si	1. Si	2. No	2. No	1. Si	No	No	Positive	Positive	Positive	Negative	Negative	Positive	Negative	86.81999999999999	25.4	3.7	3.4181101	No
1-Antofagasta	156	2-Hombre	1	Chilean hispanic		25.249338																								2. No	2. No	1. Si	2. No	2. No	2. No	No	No
1-Antofagasta	157	2-Hombre	37	Chilean hispanic	16	31.716961	2. No;	2. No						1-Si	No	1-Si	1-Si	Yes	2-No	No	No	No	No	No	No	No	No	No	2.- No	2. No	2. No	2. No	2. No	2. No	2. No	No	Yes
1-Antofagasta	158	1-Mujer	7	Chilean hispanic		22.437565																								2. No	2. No	2. No	2. No	2. No	2. No	No	No
1-Antofagasta	159	2-Hombre	2	Chilean hispanic		23.12406																								2. No	2. No	2. No	2. No	2. No	2. No	No	No
1-Antofagasta	160	2-Hombre	9	Chilean hispanic		18.938324																								2. No	2. No	2. No	2. No	2. No	2. No	No	No
1-Antofagasta	161	2-Hombre	5	Chilean hispanic		17.385857																								2. No	2. No	2. No	2. No	2. No	2. No	No	No
1-Antofagasta	162	1-Mujer	12	Chilean hispanic	9	19.144812	2. No;	2. No						1-Si	Yes	1-Si	1-Si	No	1-Si	No	No	No	No	No	No	Yes	No	No	2.- No	2. No	2. No	2. No	2. No	2. No	2. No	No	No
1-Antofagasta	163	1-Mujer	70	Chilean hispanic	12	31.923185	2. No;	1. Si	1-Si	1-Si	1-Si	2. No	1. Si	1-Si	Yes	1-Si	1-Si	Yes	2-No	Yes	No	Yes	No	No	No	Yes	No	No	2.- No	2. No	1. Si	1. Si	2. No	2. No	2. No	No	Yes	Positive	Positive	Positive	Negative	Negative	Positive	Negative	28.18	15.9	15.9	1.7723271	Yes
1-Antofagasta	164	2-Hombre	36	Chilean hispanic	15	33.227638	2. No;	1. Si	2-No	1-Si	1-Si	2. No	1. Si	1-Si	No	1-Si	1-Si	Yes	1-Si	No	No	No	No	No	No	No	No	No	2.- No	2. No	2. No	2. No	2. No	2. No	2. No	No	Yes
1-Antofagasta	165	2-Hombre	4	Chilean hispanic		21.893913																								2. No	1. Si	2. No	2. No	2. No	2. No	Yes	Yes
1-Antofagasta	166	1-Mujer	10	Aymara/Quechua		28.599195																								2. No	2. No	2. No	2. No	2. No	2. No	Yes	No
1-Antofagasta	167	2-Hombre	13	Chilean hispanic	8	17.799929	2. No;	2. No						1-Si	Yes	1-Si	1-Si	No	2-No	No	No	No	No	No	No	Yes	No	No	2.- No	2. No	2. No	2. No	2. No	2. No	2. No	Yes	No
1-Antofagasta	168	2-Hombre	16	Chilean hispanic	12	21.71925	2. No;	2. No						1-Si	Yes	1-Si	1-Si	No	1-Si	No	No	No	No	No	Yes	Yes	No	No	2.- No	2. No	2. No	2. No	2. No	2. No	2. No	Yes	No
1-Antofagasta	169	1-Mujer	13	Chilean hispanic	8	21.162064	2. No;	2. No						1-Si	No	1-Si	1-Si	Yes	1-Si	No	No	No	No	Yes	No	No	No	No	2.- No	2. No	2. No	2. No	2. No	2. No	2. No	Yes	No
1-Antofagasta	170	1-Mujer	9	Chilean hispanic		31.422092																								2. No	2. No	2. No	2. No	2. No	2. No	No	Yes
1-Antofagasta	171	1-Mujer	35	Chilean hispanic	13	36.960831	1. Si (SIGA A B5);	1. Si	1-Si	2-No	1-Si	2. No	1. Si	1-Si	No	1-Si	1-Si	No	1-Si	No	No	No	No	No	No	No	No	No	2.- No	2. No	1. Si	2. No	2. No	2. No	2. No	No
1-Antofagasta	172	2-Hombre	4	Chilean hispanic		23.834019																								2. No	2. No	2. No	2. No	2. No	2. No	No	No
1-Antofagasta	173	1-Mujer	2	Chilean hispanic		19.568235																								2. No	2. No	2. No	2. No		2. No	No	No
1-Antofagasta	174	2-Hombre	8	Mapuche		21.242603																								2. No	2. No	2. No	2. No	2. No	2. No	No	No
1-Antofagasta	175	2-Hombre	8	Chilean hispanic		16.627218																										2. No	2. No	2. No	1. Si	No	No
1-Antofagasta	176	1-Mujer	31	Chilean hispanic	16	21.251476	2. No;	1. Si	1-Si	2-No	2-No	2. No	2. No	1-Si	No	1-Si	1-Si	No	1-Si	No	No	No	No	No	No	No	No	No	2.- No	1. Si	2. No	2. No	2. No	2. No	1. Si	No	No
1-Antofagasta	177	1-Mujer	17	Other	10	24.767563	2. No;	1. Si	2-No	2-No	1-Si	2. No	2. No	1-Si	No	1-Si	1-Si	Yes	2-No	No	No	No	No	No	No	No	Yes	No	2.- No	2. No	2. No	2. No	2. No	2. No	2. No	Yes	Yes
1-Antofagasta	178	2-Hombre	11	Chilean hispanic		20.871984																								2. No	2. No	2. No	2. No	2. No	2. No	No	No
1-Antofagasta	179	2-Hombre	2	Aymara/Quechua		19.944599																								2. No	2. No	2. No	2. No	2. No	2. No	Yes	Yes
1-Antofagasta	180	1-Mujer	64	Chilean hispanic	14	40.042191	2. No;	1. Si	1-Si	1-Si	1-Si	2. No	2. No	1-Si	No	1-Si	1-Si	Yes	1-Si	No	No	No	No	No	No	No	No	No	2.- No	1. Si	1. Si	2. No	1. Si	2. No	2. No	No	Yes	Positive	Positive	Positive	Positive	Negative	Positive	Positive	43.28	17.4	17	2.4873564	Yes
1-Antofagasta	181	2-Hombre	20	Chilean hispanic	13	20.223026	2. No;	1. Si	1-Si	2-No	1-Si	2. No	2. No	1-Si	Yes	1-Si	1-Si	Yes	2-No	No	No	No	No	Yes	Yes	Yes	No	No	2.- No	2. No	2. No	2. No	2. No	2. No	2. No	No	Yes
1-Antofagasta	182	1-Mujer	63	Chilean hispanic	14	20.978148	2. No;	1. Si	2-No	1-Si	2-No	2. No	2. No	1-Si	No	1-Si	1-Si	Yes	1-Si	Yes	No	Yes	No	Yes	No	No	No	No	2.- No	1. Si	2. No	2. No	2. No	2. No	2. No	No	Yes	Positive	Positive	Positive	Negative	Negative	Positive	Positive	36.13	36.5	17.1	.98986304	Yes
1-Antofagasta	183	1-Mujer	51	Chilean hispanic	10	27.366863	1. Si (SIGA A B5);	2. No						1-Si	Yes	1-Si	1-Si	Yes	1-Si	No	No	No	No	Yes	Yes	No	No	Yes	1.- Si	1. Si	2. No	2. No	2. No	2. No	1. Si	No	Yes	Positive	Positive	Positive	Positive	Positive	Positive	Positive	85.14	23.9	37.3	3.5623431	No
1-Antofagasta	184	1-Mujer	25	Chilean hispanic	18	28.05411	2. No;	1. Si	1-Si	1-Si	1-Si	2. No	1. Si	1-Si	Yes	1-Si	1-Si	Yes	1-Si	No	No	No	No	Yes	Yes	Yes	Yes	No	2.- No	2. No	2. No	2. No	2. No	2. No	2. No	No
1-Antofagasta	185	1-Mujer	49	Chilean hispanic	10	23.582176	1. Si (SIGA A B5);	1. Si	1-Si	1-Si	1-Si	1. Si	1. Si	1-Si	No	1-Si	1-Si	Yes	1-Si	No	No	No	No	No	No	No	No	No	2.- No	2. No	2. No	2. No	2. No	2. No	2. No	Yes	Yes	Positive	Positive	Positive	Negative	Negative	Positive	Negative	82.99	27.2	29.6	3.0511029	No
1-Antofagasta	186	2-Hombre	51	Other	12	28.719723	2. No;	2. No						1-Si	No	1-Si	1-Si	No	2-No	No	No	No	No	No	No	No	No	No	1.- Si	1. Si	2. No	2. No	2. No	2. No	2. No	No	Yes	Positive	Positive	Positive	Negative	Negative	Positive	Negative	56.33	7.4	11.5	7.6121621	No
1-Antofagasta	187	2-Hombre	53	Chilean hispanic	18	45.397381	2. No;	1. Si	1-Si	2-No	2-No	2. No	2. No	1-Si	No	1-Si	1-Si	No	2-No	No	No	No	No	Yes	No	No	No	No	2.- No	2. No	1. Si	2. No	2. No	2. No	2. No	No	Yes	Positive	Positive	Positive	Positive	Positive	Positive	Positive	89.69	17.8	8.199999999999999	5.038764	No
1-Antofagasta	188	2-Hombre	5	Chilean hispanic		15.312404																								2. No	2. No	2. No	2. No	2. No	2. No	Yes	No
1-Antofagasta	189	1-Mujer	54	Chilean hispanic	12		2. No;	1. Si	1-Si	1-Si	2-No	2. No	2. No	1-Si	Yes	1-Si	1-Si	Yes	1-Si	No	No	No	No	No	Yes	No	No	No	2.- No	2. No	1. Si	1. Si	1. Si	2. No	2. No	Yes	Yes	Positive	Positive	Positive	Positive	Positive	Positive	Positive	28.35	8.300000000000001	17.7	3.4156628	No
1-Antofagasta	190	1-Mujer	52	Chilean hispanic	10	45.648529	2. No;	1. Si	1-Si	1-Si	2-No	2. No	1. Si	1-Si	Yes	1-Si	1-Si	No	2-No	No	No	No	No	No	No	Yes	No	No	2.- No	2. No	2. No	2. No	1. Si	2. No	1. Si	No	Yes	Positive	Positive	Positive	Negative	Positive	Negative	Negative	55.43	11.2	3.9	4.9491072	No
1-Antofagasta	191	1-Mujer	23	Chilean hispanic	11	33.398438	1. Si (SIGA A B5);	1. Si	1-Si	1-Si	2-No	2. No	1. Si	1-Si	Yes	1-Si	1-Si	Yes	1-Si	No	No	No	No	Yes	No	Yes	Yes	No	2.- No	2. No	2. No	2. No	2. No	2. No	2. No	No	Yes
1-Antofagasta	192	1-Mujer	16	Chilean hispanic	8	35.611279	2. No;	1. Si				2. No	1. Si	1-Si	Yes	1-Si	1-Si	No	2-No	No	No	No	No	Yes	Yes	Yes	No	No	2.- No	2. No	1. Si	2. No	2. No	2. No	2. No	No
1-Antofagasta	193	2-Hombre	15	Chilean hispanic	10	16.944401	2. No;	2. No						1-Si	Yes	1-Si	1-Si	No	1-Si	No	No	No	No	No	Yes	No	No	No	1.- Si							No	Yes
1-Antofagasta	194	2-Hombre	12	Chilean hispanic	6	26.095346	2. No;	2. No						1-Si	Yes	1-Si	1-Si	No	2-No	No	No	No	No	Yes	Yes	Yes	No	No	2.- No	1. Si	2. No	2. No	2. No	2. No	2. No	No	Yes
1-Antofagasta	195	2-Hombre	12	Chilean hispanic	7	22.769438	2. No;	2. No						1-Si	No	1-Si	1-Si	No	2-No	No	No	No	No	No	No	No	No	No	2.- No							No	Yes
1-Antofagasta	196	2-Hombre	53	Chilean hispanic	19	32.135773	2. No;	1. Si	2-No	1-Si	2-No	2. No	2. No	1-Si	Yes	1-Si	1-Si	No	1-Si	No	No	No	No	Yes	Yes	No	No	No	2.- No	2. No	2. No	2. No	2. No	2. No	2. No	Yes	Yes	Positive	Positive	Positive	Negative	Positive	Negative	Negative	91.38	10.2	14.5	8.9588232	No
1-Antofagasta	197	1-Mujer	2	Other																										2. No	2. No	2. No	2. No	2. No	2. No	No	No
1-Antofagasta	198	1-Mujer	37	Chilean hispanic	12	27.070332	2. No;	2. No						1-Si	Yes	1-Si	1-Si	No	1-Si	No	No	No	No	No	No	Yes	No	No	1.- Si	2. No	2. No	1. Si	2. No	2. No	2. No	No	No
1-Antofagasta	199	1-Mujer	32	Aymara/Quechua	14	25.234289	2. No;	1. Si	1-Si	2-No	2-No	2. No	1. Si	1-Si	Yes	1-Si	1-Si	Yes	1-Si	No	No	No	No	No	No	Yes	No	No	2.- No	2. No	2. No	2. No	2. No	2. No	2. No	No	Yes
1-Antofagasta	200	2-Hombre	35	Aymara/Quechua	17	25.858728	2. No;	1. Si	1-Si	2-No	2-No	1. Si	2. No	1-Si	No	1-Si	1-Si	Yes	1-Si	Yes	Yes	No	No	No	No	No	No	No	2.- No	2. No	2. No	2. No	2. No	2. No	1. Si	No	Yes
1-Antofagasta	201	1-Mujer	53	Chilean hispanic	10		1. Si (SIGA A B5);	2. No						1-Si	No	1-Si	1-Si	No	2-No	No	No	No	No	No	No	No	No	No	2.- No	2. No	2. No	2. No	2. No	2. No	2. No	No	Yes	Positive	Positive	Positive	Negative	Negative	Positive	Positive	62.68	14	24.1	4.4771428	No
1-Antofagasta	202	2-Hombre	53	Chilean hispanic	12	32.247162	1. Si (SIGA A B5);	1. Si	1-Si	1-Si	1-Si	1. Si	1. Si	1-Si	No	1-Si	1-Si	Yes	1-Si	No	No	No	No	No	No	No	No	No	2.- No	1. Si	2. No	2. No	1. Si	2. No	2. No	No	Yes	Positive	Positive	Positive	Negative	Negative	Positive	Negative	87.59	8.300000000000001	20.9	10.553012	No
1-Antofagasta	203	1-Mujer	59	Chilean hispanic	14	19.428972	2. No;	2. No						1-Si	Yes	1-Si	1-Si	No	2-No	No	No	No	No	No	Yes	Yes	No	No	2.- No	2. No	2. No	2. No	2. No	2. No	1. Si	No	No	Negative	Negative	Negative	Negative	Negative	Negative	Negative	48.96	10.7	3.8	4.5757008	No
1-Antofagasta	204	1-Mujer	33	Chilean hispanic	19	26.873425	2. No;	1. Si	1-Si	2-No	1-Si	2. No	1. Si	1-Si	No	1-Si	2-No	Yes	2-No	No	No	No	No	No	No	No	No	No	2.- No	2. No	2. No	1. Si	2. No	2. No	2. No	No	Yes
1-Antofagasta	205	1-Mujer	23	Other	17	24.40568	2. No;	1. Si			1-Si	2. No	1. Si	1-Si	No	1-Si	1-Si	No	2-No	No	No	No	No	No	No	No	No	No	1.- Si	2. No	1. Si	1. Si	2. No	2. No	2. No	Yes	No
1-Antofagasta	206	1-Mujer	47	Chilean hispanic	8	35.210705	1. Si (SIGA A B5);	1. Si	1-Si	2-No	2-No	2. No	1. Si	2-No	Yes	1-Si	1-Si	No	2-No	No	No	No	No	No	No	Yes	No	No	2.- No							No	No	Positive	Positive	Positive	Negative	Positive	Negative	Positive	46.18	12.9	4.6	3.579845	No
1-Antofagasta	207	2-Hombre	34	Chilean hispanic	8	32.625423	1. Si (SIGA A B5);	1. Si	1-Si	1-Si	1-Si	1. Si	1. Si	1-Si	Yes	1-Si	1-Si	No	1-Si	No	No	No	No	No	No	Yes	No	No	2.- No	2. No	2. No	2. No	2. No	2. No	1. Si	No	Yes
1-Antofagasta	208	1-Mujer	18	Chilean hispanic	15	29.042589	2. No;	1. Si	2-No	1-Si	2-No	2. No	2. No	1-Si	No	1-Si	1-Si	Yes	2-No	No	No	No	No	No	No	No	No	No	1.- Si	1. Si	2. No	2. No	2. No	2. No	2. No	No	No
1-Antofagasta	209	1-Mujer	31	Chilean hispanic	15	25.493422	2. No;	1. Si	1-Si	1-Si	1-Si	1. Si	2. No	1-Si	No	1-Si	1-Si	Yes	1-Si	No	No	No	No	No	No	No	No	No	2.- No	1. Si	2. No	2. No	2. No	2. No	2. No	No	Yes
1-Antofagasta	210	1-Mujer	21	Chilean hispanic	12	24.391258	1. Si (SIGA A B5);	1. Si	1-Si	2-No	1-Si	1. Si	1. Si	1-Si	No	1-Si	1-Si	Yes	2-No	Yes	Yes	No	No	No	No	No	No	No	2.- No	2. No	2. No	2. No	2. No	2. No	2. No	Yes	Yes
1-Antofagasta	211	1-Mujer	69	Chilean hispanic	12	19.902176	2. No;	1. Si	1-Si	1-Si	2-No	2. No	2. No	1-Si	Yes	1-Si	1-Si	Yes	1-Si	No	No	No	No	No	Yes	No	No	No	1.- Si	2. No	2. No	1. Si	2. No	2. No	2. No	Yes	Yes	Positive	Positive	Positive	Positive	Positive	Positive	Positive	106.34	18.6	13.6	5.7172041	No
1-Antofagasta	212	1-Mujer	20	Chilean hispanic	15	27.734375	2. No;	2. No						1-Si	No	1-Si	1-Si	Yes	1-Si	No	No	No	No	No	No	No	No	No	2.- No	2. No	2. No	2. No	2. No	2. No	1. Si	Yes	Yes
1-Antofagasta	213	1-Mujer	24	Chilean hispanic	13	25.422222	1. Si (SIGA A B5);	2. No						1-Si	No	1-Si	1-Si	No	1-Si	No	No	No	No	No	No	No	No	No	2.- No	2. No	1. Si	2. No	2. No	2. No	2. No	No	No
1-Antofagasta	214	1-Mujer	69	Chilean hispanic	0	29.555555	1. Si (SIGA A B5);	1. Si	2-No	1-Si	2-No	2. No	1. Si	1-Si	No	1-Si	1-Si	No	2-No	Yes	No	Yes	No	Yes	No	No	No	No	2.- No	2. No	2. No	2. No	2. No	2. No	2. No	No	Yes	Positive	Positive	Positive	Positive	Positive	Positive	Positive	83.75	27.5	37	3.0454545	No
1-Antofagasta	215	1-Mujer	44	Chilean hispanic	16	32.467533	1. Si (SIGA A B5);	1. Si	1-Si	2-No	2-No	2. No	2. No	1-Si	No	2-No	1-Si	No	1-Si	No	No	No	No	Yes	No	No	No	Yes	2.- No	2. No	2. No	2. No	2. No	2. No	2. No	No	No	Negative	Negative	Negative	Negative	Negative	Negative	Negative	39.89	7.5	4.2	5.3186665	No
1-Antofagasta	216	1-Mujer	57	Chilean hispanic	13	26.12682	2. No;	1. Si	1-Si	1-Si	2-No	2. No	2. No	1-Si	No	1-Si	1-Si	Yes	2-No	No	No	No	No	No	No	No	No	No	2.- No	2. No	2. No	1. Si	2. No	2. No	1. Si	No	Yes	Positive	Positive	Positive	Negative	Positive	Negative	Negative	111.13	24.1	6.4	4.6112032	No
1-Antofagasta	217	1-Mujer	54	Chilean hispanic	13	31.023998	2. No;	1. Si	1-Si	1-Si	1-Si	2. No	1. Si	1-Si	No	1-Si	1-Si	Yes	1-Si	No	No	No	No	No	No	No	No	No	2.- No	2. No	2. No	1. Si	2. No	2. No	2. No	No	Yes	Positive	Positive	Positive	Negative	Negative	Positive	Positive	81.19	10.9	4.5	7.4486237	No
1-Antofagasta	218	2-Hombre	43	Chilean hispanic	14	29.566545	2. No;	1. Si	2-No	2-No	1-Si	2. No	1. Si	1-Si	No	1-Si	1-Si	No	1-Si	No	No	No	No	No	No	No	No	No	2.- No	2. No	1. Si	1. Si	2. No	2. No	2. No	No	No	Negative	Negative	Negative	Negative	Negative	Negative	Negative	44.3	6.3	4	7.0317459	No
1-Antofagasta	219	1-Mujer	37	Chilean hispanic	17	23.936062	2. No;	1. Si	1-Si	1-Si	2-No	2. No	2. No	1-Si	Yes	1-Si	1-Si	Yes	1-Si	No	No	No	No	No	No	Yes	No	No		2. No	2. No	2. No	2. No	2. No	2. No	Yes	No
1-Antofagasta	220	1-Mujer	43	Chilean hispanic	12	24.625746	1. Si (SIGA A B5);	1. Si	2-No	1-Si	2-No	2. No	1. Si	1-Si	No	2-No	2-No	No	2-No	No	No	No	No	No	No	No	No	No	2.- No	2. No	2. No	1. Si	2. No	2. No	2. No	Yes	Yes	Positive	Positive	Positive	Negative	Negative	Positive	Positive	76.3	17.2	16.5	4.4360466	No
1-Antofagasta	221	1-Mujer	67	Chilean hispanic	13	32.212261	1. Si (SIGA A B5);	1. Si	2-No	1-Si	2-No	2. No	2. No	1-Si	No	1-Si	1-Si	Yes	1-Si	Yes	No	Yes	No	No	No	No	No	No	2.- No	2. No	2. No	1. Si	2. No	2. No	2. No	No	Yes	Positive	Positive	Positive	Negative	Positive	Positive	Positive	215.91	81.59999999999999	58.6	2.6459558	No
1-Antofagasta	222	1-Mujer	43	Chilean hispanic	13	29.508326	1. Si (SIGA A B5);	1. Si	1-Si	1-Si	1-Si	1. Si	1. Si	1-Si	Yes	1-Si	1-Si	Yes	2-No	No	No	No	No	Yes	Yes	Yes	No	No	2.- No	2. No	2. No	2. No	2. No	2. No	2. No	No	No	Negative	Negative	Negative	Negative	Negative	Negative	Negative	45.46	6.3	9.4	7.2158732	No
1-Antofagasta	223	2-Hombre	59	Mapuche	12		1. Si (SIGA A B5);	1. Si	1-Si	1-Si		2. No	2. No	1-Si	No	1-Si	1-Si	Yes	1-Si	No	No	No	No	Yes	No	No	No	Yes	2.- No	2. No	2. No	2. No	2. No	2. No	2. No	Yes
1-Antofagasta	224	2-Hombre	51	Chilean hispanic	12	31.302664	1. Si (SIGA A B5);	1. Si	1-Si	1-Si	1-Si	1. Si	1. Si	1-Si	No	1-Si	1-Si	Yes	1-Si	No	No	No	No	Yes	No	No	No	No	2.- No	2. No	2. No	2. No	2. No	2. No	2. No	No	Yes	Positive	Positive	Positive	Negative	Positive	Negative	Negative	63.64	10.8	24.6	5.8925924	No
1-Antofagasta	225	1-Mujer	66	Chilean hispanic	8	30.524977	2. No;	2. No						1-Si	No	1-Si	1-Si	Yes	2-No	No	No	No	No	Yes	No	No	No	No	1.- Si	2. No	2. No	1. Si	1. Si	2. No	1. Si	No	Yes	Positive	Positive	Positive	Positive	Positive	Positive	Positive	149.7	29.6	35.8	5.0574327	No
1-Antofagasta	226	2-Hombre	25	Chilean hispanic	17	28.886974	2. No;	2. No						1-Si	Yes	1-Si	1-Si	No	1-Si	No	No	No	No	No	Yes	No	No	No	2.- No	1. Si	1. Si	2. No	2. No	2. No	2. No	No	No
1-Antofagasta	227	2-Hombre	52	Chilean hispanic	12	28.935146	2. No;	2. No						1-Si	Yes	1-Si	1-Si	No	2-No	No	No	No	No	Yes	No	Yes	No	No	2.- No	2. No	2. No	2. No	2. No	2. No	2. No	No	Yes	Positive	Positive	Positive	Positive	Negative	Negative	Positive	100.13	26.7	12	3.7501872	No
1-Antofagasta	228	1-Mujer	49	Chilean hispanic	14	23.555555	1. Si (SIGA A B5);	1. Si	1-Si	1-Si	2-No	2. No	1. Si	1-Si	Yes	1-Si	1-Si	Yes	1-Si	No	No	No	No	No	No	Yes	No	No	2.- No	2. No	2. No	1. Si	2. No	1. Si	1. Si	No	Yes	Positive	Positive	Positive	Negative	Negative	Positive	Positive	142.67	46.5	31	3.068172	No
1-Antofagasta	229	1-Mujer	20	Chilean hispanic	16	22.811604	2. No;	1. Si	2-No	2-No	1-Si	1. Si	2. No	1-Si	Yes	1-Si	1-Si	Yes	1-Si	No	No	No	No	Yes	Yes	Yes	No	No	2.- No	2. No	2. No	2. No	2. No	2. No	1. Si	No	No
1-Antofagasta	230	1-Mujer	57	Chilean hispanic	11	26.007683	2. No;	1. Si	1-Si	1-Si	1-Si	2. No	1. Si	1-Si	Yes	1-Si	1-Si	Yes	2-No	No	No	No	No	No	Yes	Yes	No	No	2.- No	2. No	2. No	2. No	1. Si	2. No	2. No	Yes	Yes	Positive	Positive	Positive	Negative	Negative	Negative	Positive	182.28	42.6	11.4	4.2788734	No
1-Antofagasta	231	1-Mujer	10	Chilean hispanic		24.274105																								2. No	2. No	2. No	2. No	2. No	2. No	No	No
1-Antofagasta	232	1-Mujer	69	Aymara/Quechua	10	35.989368	2. No;	1. Si	2-No	1-Si	2-No	2. No	2. No	1-Si	No	1-Si	1-Si	Yes	2-No	No	No	No	No	Yes	No	No	No	No	2.- No	1. Si	2. No	2. No	2. No	2. No	2. No	Yes	No	Positive	Positive	Negative	Negative	Negative	Negative	Negative	3.38	5.3	6	.63773584	Yes
1-Antofagasta	233	2-Hombre	56	Chilean hispanic	13	28.769842	2. No;	2. No						1-Si	No	1-Si	1-Si	Yes	1-Si	No	No	No	No	No	No	No	No	No	1.- Si	2. No	2. No	2. No	2. No	2. No	2. No	No	Yes	Positive	Positive	Positive	Negative	Negative	Positive	Positive	85.91	33.8	16.8	2.5417159	No
1-Antofagasta	234	2-Hombre	64	Chilean hispanic	11	31.086489	2. No;	1. Si	2-No	1-Si	1-Si	2. No	2. No	1-Si	Yes	1-Si	1-Si	Yes	1-Si	No	No	No	No	No	No	Yes	No	No	2.- No	2. No	2. No	2. No	2. No	2. No	2. No	No	No	Positive	Positive	Positive	Negative	Negative	Negative	Negative	43.13	15.4	36.7	2.8006494	Yes
1-Antofagasta	235	1-Mujer	59		15	36.187588	2. No;	2. No						1-Si	Yes	1-Si	1-Si	Yes	1-Si	No	No	No	No	No	Yes	Yes	No	No	2.- No	1. Si	2. No	2. No	1. Si	2. No	2. No	Yes	Yes	Positive	Positive	Positive	Negative	Negative	Negative	Negative	46.25	6.9	3.7	6.7028985	No
1-Antofagasta	236	1-Mujer	11	Chilean hispanic		23.104389																								2. No	2. No	2. No	2. No	2. No	2. No	No	Yes
1-Antofagasta	237	1-Mujer	10	Chilean hispanic		16.598183																								2. No	2. No	2. No	2. No	2. No	2. No	No	Yes
1-Antofagasta	238	1-Mujer	53	Chilean hispanic	12	27.055151	1. Si (SIGA A B5);	1. Si	1-Si	1-Si	1-Si	2. No	1. Si	1-Si	Yes	1-Si	1-Si	Yes	1-Si	No	No	No	No	Yes	Yes	No	No	No	2.- No	2. No	2. No	2. No	2. No	2. No	2. No	No	Yes	Positive	Positive	Positive	Negative	Positive	Positive	Positive	206.71	54	42.1	3.8279629	No
1-Antofagasta	239	2-Hombre	14	Chilean hispanic	8	25.852488	2. No;	2. No						1-Si	Yes	1-Si	1-Si	No	1-Si	No	No	No	No	Yes	Yes	No	No	No	2.- No	2. No	2. No	2. No	2. No	2. No	2. No	No	No
1-Antofagasta	240	2-Hombre	10	Chilean hispanic		20.661617																								2. No	1. Si	2. No	2. No	2. No	2. No	No	No
1-Antofagasta	241	1-Mujer	52	Chilean hispanic	9	43.054729	2. No;	2. No						1-Si	No	1-Si	1-Si	Yes	2-No	No	No	No	No	No	No	No	No	No	2.- No	2. No	2. No	1. Si	2. No	2. No	2. No	No	Yes	Positive	Positive	Positive	Negative	Negative	Positive	Negative	30.2	17.5	11.8	1.7257143	Yes
1-Antofagasta	242	2-Hombre	14	Chilean hispanic	8	18.556622	2. No;	2. No						1-Si	No	1-Si	1-Si	Yes	2-No	No	No	No	No	Yes	No	No	No	No	2.- No	2. No	2. No	2. No	2. No	2. No	1. Si	No	No
1-Antofagasta	243	1-Mujer	49	Chilean hispanic	5	30.865238	2. No;	2. No						1-Si	Yes	1-Si	1-Si	No	2-No	No	No	No	No	No	Yes	Yes	No	No	2.- No	2. No	1. Si	2. No	2. No	2. No	2. No	No	Yes	Positive	Positive	Positive	Negative	Positive	Positive	Negative	56.68	11.6	20.5	4.8862071	No
1-Antofagasta	244	2-Hombre	32	Other	21	24.785568	2. No;	1. Si	1-Si	1-Si	1-Si	2. No	2. No	1-Si	Yes	1-Si	1-Si	Yes	1-Si	Yes	Yes	No	No	Yes	Yes	Yes	No	No	2.- No	2. No	2. No	2. No	2. No	2. No	2. No	Yes	No
1-Antofagasta	245	1-Mujer	34	Chilean hispanic	12	22.12974	2. No;	1. Si	1-Si	2-No	1-Si	2. No	2. No	1-Si	No	1-Si	1-Si	No	2-No	No	No	No	No	No	No	No	No	No	2.- No	2. No	2. No	2. No	2. No	2. No	2. No	No	Yes
1-Antofagasta	246	2-Hombre	3	Chilean hispanic		16.426895																								2. No	1. Si	2. No	2. No	2. No	2. No	Yes	Yes
1-Antofagasta	247	1-Mujer	48	Other		28.42872	2. No;	2. No						1-Si	No	1-Si	1-Si	No	2-No	No	No	No	No	No	No	No	No	No	2.- No	2. No	2. No	1. Si	2. No	2. No	2. No	No	Yes	Positive	Positive	Positive	Negative	Positive	Positive	Negative	14.27	17.6	6.7	.81079543	Yes
1-Antofagasta	248	1-Mujer	51	Chilean hispanic	20	34.417561	2. No;	2. No						1-Si	Yes	1-Si	1-Si	No	2-No	No	No	No	No	No	Yes	Yes	No	No	2.- No	2. No	2. No	2. No	2. No	2. No	2. No	No	Yes	Positive	Positive	Positive	Negative	Positive	Positive	Negative	52.92	11.8	12	4.484746	No
1-Antofagasta	249	1-Mujer	14	Chilean hispanic	8	22.394417	2. No;	2. No						1-Si	No	1-Si	2-No	No	1-Si	No	No	No	No	Yes	No	No	No	No	2.- No	2. No	2. No	2. No	2. No	2. No	2. No	No	Yes
1-Antofagasta	250	2-Hombre	60	Chilean hispanic	9		2. No;	1. Si	2-No	1-Si	2-No	2. No	1. Si	1-Si	Yes	1-Si	1-Si	Yes	2-No	No	No	No	No	Yes	Yes	Yes	No	No	1.- Si	2. No	2. No	2. No	2. No	2. No	2. No	No	Yes	Positive	Positive	Positive	Positive	Positive	Positive	Positive	68.97	18.1	16.8	3.8104973	No
1-Antofagasta	251	2-Hombre	53	Chilean hispanic	14	26.874947	1. Si (SIGA A B5);	1. Si	1-Si	1-Si	2-No	1. Si	2. No	1-Si	Yes	1-Si	1-Si	No	1-Si	Yes	Yes	No	No	No	Yes	Yes	No	Yes	2.- No	2. No	2. No	2. No	2. No	2. No	2. No	No	Yes	Positive	Positive	Positive	Negative	Positive	Positive	Positive	89.41	28.9	19.5	3.0937717	No
1-Antofagasta	252	2-Hombre	65	Chilean hispanic	14	31.391724	2. No;	1. Si	1-Si	1-Si	1-Si	2. No	1. Si	1-Si	Yes	1-Si	1-Si	No	1-Si	No	No	No	No	Yes	Yes	Yes	No	No	2.- No	2. No	2. No	2. No	2. No	2. No	2. No	No	Yes	Positive	Positive	Positive	Positive	Positive	Positive	Positive	94.22	17.1	24.2	5.5099416	No
1-Antofagasta	253	1-Mujer	39	Chilean hispanic		31.355461	2. No;	1. Si	2-No	1-Si	2-No	2. No	1. Si	1-Si	Yes	1-Si	1-Si	No	2-No	No	No	No	No	No	No	Yes	No	No	2.- No	2. No	1. Si	2. No	2. No	2. No	2. No	No	Yes
1-Antofagasta	254	2-Hombre	8	Mapuche		19.207684																								2. No	2. No	2. No	2. No	2. No	2. No	No
1-Antofagasta	255	1-Mujer	68	Chilean hispanic	12	28.044445	2. No;	1. Si	1-Si	1-Si	2-No	2. No	2. No	1-Si	Yes	1-Si	1-Si	Yes	1-Si	No	No	No	No	No	No	Yes	No	No	2.- No	2. No	2. No	2. No	2. No	2. No	1. Si	No	Yes	Positive	Positive	Positive	Negative	Positive	Positive	Positive	116.06	35.4	121.9	3.2785311	No
1-Antofagasta	256	1-Mujer	65	Chilean hispanic	11	25.441381	2. No;	2. No						1-Si	Yes	1-Si	1-Si	Yes	2-No	No	No	No	No	No	Yes	Yes	No	No	1.- Si			2. No	2. No	2. No	2. No	No	Yes	Positive	Positive	Positive	Negative	Negative	Negative	Positive	52.21	22.1	47	2.3624434	Yes
1-Antofagasta	257	1-Mujer	53	Chilean hispanic	11	32.591759	2. No;	2. No						1-Si	Yes	1-Si	1-Si	Yes	2-No	No	No	No	No	No	No	Yes	No	No	2.- No	2. No	2. No	2. No	1. Si	2. No	2. No	No	Yes	Positive	Positive	Positive	Positive	Negative	Positive	Positive	86.54000000000001	26	6	3.3284616	No
1-Antofagasta	258	2-Hombre	43	Chilean hispanic	17	33.363503	1. Si (SIGA A B5);	2. No						1-Si	No	1-Si	1-Si	Yes	2-No	No	No	No	No	Yes	No	No	No	No	2.- No	2. No	1. Si	2. No	2. No	2. No	2. No	No
1-Antofagasta	259	2-Hombre	3	Chilean hispanic		28.788927																								2. No	2. No	2. No	2. No	2. No	2. No	No
1-Antofagasta	260	2-Hombre	14	Chilean hispanic	10	22.249134	2. No;	2. No						1-Si	No	1-Si	1-Si	No	2-No	No	No	No	No	No	No	No	No	No	2.- No	2. No	2. No	2. No	2. No	2. No	2. No	No	Yes
1-Antofagasta	261	1-Mujer	52	Chilean hispanic	12	28.176939	2. No;	1. Si	1-Si	2-No	1-Si	2. No	1. Si	2-No	No	1-Si	1-Si	No	2-No	No	No	No	No	No	No	No	No	No	2.- No	2. No	2. No	2. No	2. No	2. No		No	Yes	Positive	Positive	Negative	Positive	Positive	Positive	Negative	37.72	9	5.9	4.1911111	No
1-Antofagasta	262	1-Mujer	60	Chilean hispanic	13	39.555397	1. Si (SIGA A B5);	1. Si	1-Si	1-Si	1-Si	2. No	2. No	1-Si	Yes	1-Si	1-Si	Yes	2-No	No	No	No	No	No	Yes	Yes	No	No	2.- No	2. No	1. Si	2. No	2. No	2. No	1. Si	No	Yes	Positive	Positive	Positive	Positive	Positive	Positive	Negative	93.94	28.8	7.1	3.2618055	No
1-Antofagasta	263	2-Hombre	48	Chilean hispanic	10	34.775085	1. Si (SIGA A B5);	1. Si	1-Si	2-No	1-Si	2. No	1. Si	1-Si	No	1-Si	1-Si	No	1-Si	No	No	No	No	No	No	No	No	No	2.- No	2. No	2. No	2. No	2. No	2. No	2. No	No	Yes	Positive	Positive	Positive	Positive	Positive	Positive	Negative	121.48	21.2	13	5.7301888	No
1-Antofagasta	264	1-Mujer	42	Chilean hispanic	14	40.042191	1. Si (SIGA A B5);	1. Si	1-Si	1-Si	1-Si	2. No	1. Si	1-Si	No	1-Si	1-Si	Yes	2-No	No	No	No	No	No	No	No	No	No	2.- No	2. No	1. Si	2. No	2. No	2. No	1. Si	No	No	Negative	Negative	Negative	Negative	Negative	Negative	Negative	42.25	6.4	7.2	6.6015625	No
1-Antofagasta	265	1-Mujer	57	Chilean hispanic	8	46.110298	1. Si (SIGA A B5);	1. Si	1-Si	1-Si	1-Si	2. No	1. Si	1-Si	No	1-Si	1-Si	Yes	2-No	No	No	No	No	No	No	No	No	No	2.- No	2. No	2. No	2. No	2. No	2. No	2. No	Yes	Yes	Positive	Positive	Positive	Positive	Positive	Positive	Positive	36.89	11.9	7.4	3.0999999	No
1-Antofagasta	266	1-Mujer	62	Chilean hispanic	12	28.761417	2. No;	1. Si	1-Si	1-Si	2-No	2. No	1. Si	1-Si	No	1-Si	1-Si	Yes	1-Si	No	No	No	No	No	No	No	No	No	2.- No	2. No	2. No	1. Si	1. Si	2. No	2. No	No	Yes	Positive	Positive	Positive	Positive	Positive	Positive	Negative	60.82	17	22.5	3.577647	No
1-Antofagasta	267	2-Hombre	13	Chilean hispanic	8	20.560678	2. No;	2. No						1-Si	Yes	1-Si	1-Si	No	1-Si	No	No	No	No	No	No	Yes	No	No	2.- No	2. No	1. Si	2. No	2. No	2. No	2. No	Yes	No
1-Antofagasta	268	1-Mujer	69	Chilean hispanic	8	27.609667	1. Si (SIGA A B5);	2. No						1-Si	No	1-Si	1-Si	No	2-No	No	No	No	No	No	No	No	No	No	2.- No	1. Si	2. No	2. No	2. No	2. No	2. No	No	Yes	Positive	Positive	Positive	Positive	Positive	Positive	Positive	57.37	13.6	29.2	4.2183824	No
1-Antofagasta	269	1-Mujer	11	Chilean hispanic		15.963033																								2. No	2. No	2. No	2. No	2. No	2. No	No	No
1-Antofagasta	270	2-Hombre	13	Chilean hispanic	7	28.00256	2. No;	2. No						1-Si	No	1-Si	1-Si	No	1-Si	No	No	No	No	Yes	No	No	No	No	2.- No	2. No	2. No	2. No	2. No	2. No	2. No	No	Yes
1-Antofagasta	271	2-Hombre	15	Chilean hispanic	8	31.207132	2. No;	2. No						1-Si	No	2-No	1-Si	No	2-No	No	No	No	No	No	No	No	No	No	2.- No	2. No	2. No	2. No	2. No	2. No	2. No	No	Yes
1-Antofagasta	272	2-Hombre	56	Mapuche	10	27.630367	1. Si (SIGA A B5);	1. Si	2-No	1-Si	1-Si	2. No	2. No	1-Si	Yes	1-Si	1-Si	Yes	2-No	No	No	No	No	Yes	No	Yes	No	No	1.- Si	2. No	2. No	2. No	1. Si	2. No	2. No	No	No	Negative	Negative	Negative	Negative	Negative	Negative	Negative
1-Antofagasta	273	2-Hombre	56	Chilean hispanic	16	30.317085	2. No;	1. Si	1-Si	1-Si	1-Si	2. No	1. Si	1-Si	No	1-Si	1-Si	Yes	2-No	No	No	No	No	Yes	No	No	No	No	1.- Si	2. No	2. No	2. No	2. No	2. No	2. No	No	Yes	Positive	Positive	Positive	Negative	Positive	Positive	Positive	50.03	14.8	76.59999999999999	3.3804054	No
1-Antofagasta	274	2-Hombre	29	Chilean hispanic	15	22.571047	2. No;	1. Si	1-Si	1-Si	2-No	2. No	2. No	1-Si	No	1-Si	1-Si	Yes	1-Si	No	No	No	No	No	No	No	No	No	2.- No	2. No	2. No	2. No	2. No	2. No	2. No	No	No
1-Antofagasta	275	1-Mujer	43	Chilean hispanic	10	25.45429	1. Si (SIGA A B5);	1. Si	2-No	1-Si	1-Si	2. No	2. No	1-Si	Yes	1-Si	1-Si	Yes	2-No	No	No	No	No	Yes	Yes	No	No	No	2.- No	2. No	2. No	2. No	2. No	2. No	2. No	No
1-Antofagasta	276	1-Mujer	41	Chilean hispanic	12	28.561129	1. Si (SIGA A B5);	1. Si	2-No	1-Si	1-Si	2. No	1. Si	1-Si	No	1-Si	1-Si	Yes	1-Si	No	No	No	No	No	No	No	No	No	2.- No	2. No	1. Si	2. No	2. No	2. No	1. Si	Yes	Yes	Positive	Negative	Negative	Positive	Negative	Positive	Positive	80.70999999999999	16	12.7	5.0443749	No
1-Antofagasta	277	2-Hombre	61	Chilean hispanic	16	27.788734	2. No;	1. Si	2-No	1-Si	2-No	2. No	2. No	1-Si	Yes	1-Si	1-Si	Yes	2-No	No	No	No	No	Yes	Yes	Yes	No	No	2.- No	2. No	2. No	2. No	2. No	2. No	2. No	No	Yes	Positive	Positive	Positive	Positive	Positive	Positive	Negative	81.54000000000001	23.5	31.5	3.4697871	No
1-Antofagasta	278	1-Mujer	59	Other	11	30.093653	1. Si (SIGA A B5);	1. Si	1-Si	1-Si	1-Si	1. Si	2. No	1-Si	No	1-Si	1-Si	Yes	2-No	Yes	Yes	No	Yes	Yes	No	No	Yes	No	2.- No	1. Si	2. No	2. No	1. Si	2. No	1. Si	No	Yes	Positive	Positive	Positive	Positive	Positive	Positive	Positive	49.46	10.1	11.2	4.8970299	No
1-Antofagasta	279	1-Mujer	31	Other	12	31.164139	2. No;	1. Si	2-No	2-No	2-No	2. No	1. Si	1-Si	Yes	1-Si	1-Si	Yes	1-Si	No	No	No	No	Yes	No	Yes	No	No	2.- No	2. No	2. No	2. No	2. No	2. No	2. No	No	Yes
1-Antofagasta	280	1-Mujer	45	Chilean hispanic	13	38.105003	2. No;	2. No						1-Si	Yes	1-Si	1-Si	Yes	2-No	No	No	No	No	Yes	Yes	No	No	No	1.- Si	1. Si	1. Si	2. No	2. No	2. No	2. No	No	Yes	Negative	Negative	Negative	Negative	Negative	Negative	Negative	35.13	7.4	8.4	4.7472973	No
1-Antofagasta	281	1-Mujer	15	Chilean hispanic	10	27.070332	2. No;	2. No						1-Si	No	1-Si	1-Si	No	2-No	No	No	No	No	Yes	No	No	No	No	2.- No	2. No	1. Si	2. No	2. No	2. No	2. No	No	No
1-Antofagasta	282	1-Mujer	13	Other	8	29.842974	2. No;	2. No						1-Si	No	1-Si	1-Si	No	2-No	No	No	No	No	Yes	No	No	No	No	2.- No	2. No	2. No	2. No	2. No	2. No	2. No	No	Yes
1-Antofagasta	283	1-Mujer	16	Chilean hispanic	11	20.371029	2. No;	1. Si	2-No	2-No	1-Si	2. No	2. No	1-Si	No	1-Si	1-Si	Yes	2-No	No	No	No	No	No	No	No	Yes	No	2.- No	2. No	2. No	2. No	2. No	2. No	2. No	Yes	Yes
1-Antofagasta	284	1-Mujer	48	Chilean hispanic	16	32.506886	2. No;	1. Si	1-Si	1-Si	2-No	2. No	1. Si	1-Si	Yes	1-Si	1-Si	Yes	2-No	No	No	No	No	Yes	Yes	Yes	No	No	2.- No	2. No	2. No	2. No	1. Si	2. No	2. No	No	Yes	Positive	Positive	Positive	Positive	Positive	Positive	Positive	65.83	10.4	17.7	6.3298078	No
1-Antofagasta	285	2-Hombre	15	Chilean hispanic	8	29.726517	1. Si (SIGA A B5);	1. Si	1-Si	2-No	2-No	2. No	1. Si	1-Si	Yes	1-Si	1-Si	No	2-No	No	No	No	No	Yes	Yes	Yes	No	No	1.- Si	2. No	2. No	2. No	2. No	2. No	2. No	No	Yes
1-Antofagasta	286	1-Mujer	10	Other		26.260078																								2. No	1. Si	2. No	2. No	2. No	2. No	No
1-Antofagasta	287	1-Mujer	8	Other		15.684154																								2. No	2. No	2. No	2. No	2. No	2. No	No	No
1-Antofagasta	288	2-Hombre	4	Chilean hispanic		18.335459																								2. No	2. No	2. No	2. No	2. No	2. No	Yes	No
1-Antofagasta	289	1-Mujer	15	Chilean hispanic	8	21.833563	2. No;	2. No						1-Si	Yes	1-Si	1-Si	Yes	1-Si	No	No	No	No	No	Yes	No	No	No	2.- No	2. No	1. Si	2. No	2. No	2. No	2. No	No	No
1-Antofagasta	290	1-Mujer	12	Chilean hispanic	7	27.9664	2. No;	2. No						1-Si	Yes	1-Si	1-Si	No	1-Si	No	No	No	No	No	Yes	No	No	Yes	2.- No	2. No	2. No	2. No	2. No	2. No	2. No	No	No
1-Antofagasta	291	1-Mujer	28	Chilean hispanic	12	23.153341	2. No;	1. Si	1-Si	2-No	1-Si	2. No	2. No	1-Si	No	1-Si	1-Si	Yes	2-No	No	No	No	No	No	No	No	No	No	2.- No	2. No	2. No	1. Si	2. No	2. No	2. No	No	Yes
1-Antofagasta	292	2-Hombre	56	Chilean hispanic	19	31.702063	1. Si (SIGA A B5);	1. Si	1-Si	1-Si	1-Si	2. No	1. Si	1-Si	Yes	1-Si	1-Si	Yes	1-Si	Yes	Yes	No	No	No	Yes	Yes	No	No	2.- No	2. No	2. No	2. No	2. No	2. No	2. No	No	Yes	Positive	Positive	Positive	Positive	Negative	Positive	Negative	82.44	16.5	17.4	4.9963636	No
1-Antofagasta	293	1-Mujer	27		12	21.671207	2. No;	1. Si	1-Si	2-No	1-Si	2. No	1. Si	2-No	No	2-No	2-No	Yes	1-Si	No	No	No	No	No	No	No	No	No	1.- Si	2. No	2. No	1. Si	2. No	2. No	2. No	No	No
1-Antofagasta	294	1-Mujer	12	Other	6	27.695313	2. No;	2. No						1-Si	No	1-Si	2-No	No	1-Si	No	No	No	No	No	No	No	No	No	2.- No	2. No	2. No	2. No	2. No	2. No	2. No	Yes	No
1-Antofagasta	295	1-Mujer	6	Chilean hispanic																										2. No	2. No	2. No	2. No	2. No	2. No	No	No
1-Antofagasta	296	2-Hombre	14	Chilean hispanic	9	18.590124	2. No;	2. No						1-Si	Yes	1-Si	1-Si	No	1-Si	No	No	No	No	No	Yes	Yes	No	No	2.- No	2. No	2. No	2. No	2. No	2. No	2. No	No	Yes
1-Antofagasta	297	2-Hombre	15	Chilean hispanic	8	20.635038	2. No;	2. No						1-Si	Yes	1-Si	1-Si	No	2-No	No	No	No	No	No	Yes	No	No	No	2.- No	2. No	2. No	2. No	2. No	2. No	2. No	No	No
1-Antofagasta	298	2-Hombre	54	Chilean hispanic	8	30.865238	2. No;	1. Si	1-Si	2-No	2-No	2. No	2. No	1-Si	No	1-Si	1-Si	Yes	2-No	No	No	No	No	Yes	No	No	No	No	2.- No	2. No	2. No	2. No	2. No	2. No	2. No	No	Yes	Positive	Positive	Positive	Negative	Negative	Negative	Negative	38.85	10.9	28.1	3.5642202	No
1-Antofagasta	299	2-Hombre	3	Chilean hispanic		14.89644																								2. No	2. No	2. No	2. No	2. No	2. No	No	No
1-Antofagasta	301	2-Hombre	32	Other	11	27.174559	2. No;	1. Si	1-Si	2-No	1-Si	2. No	2. No	1-Si	No	2-No	1-Si	No	2-No	No	No	No	No	No	No	No	No	No	2.- No	2. No	2. No	2. No	2. No	2. No	2. No	No	Yes
1-Antofagasta	302	1-Mujer	43	Chilean hispanic	15	29.987505	2. No;	1. Si	1-Si	1-Si	2-No	2. No	2. No	1-Si	Yes	1-Si	1-Si	Yes	2-No	No	No	No	No	No	No	Yes	No	No	2.- No	2. No	2. No	1. Si	2. No	2. No	2. No	Yes	Yes	Positive	Positive	Positive	Positive	Positive	Positive	Positive	14.7	14	108.7	1.05	Yes
1-Antofagasta	303	1-Mujer	37	Chilean hispanic	15	23.287239	2. No;	2. No						1-Si	No	2-No	1-Si	No	2-No	No	No	No	No	No	No	No	No	No	2.- No	2. No	2. No	1. Si	2. No	2. No	1. Si	No	Yes
1-Antofagasta	304	1-Mujer	29	Chilean hispanic	11	27.235647	1. Si (SIGA A B5);	1. Si	1-Si	2-No	2-No	2. No	1. Si	1-Si	No	1-Si	1-Si	No	1-Si	No	No	No	No	No	No	No	No	No	2.- No	2. No	2. No	2. No	2. No	2. No	2. No	No	Yes
1-Antofagasta	305	1-Mujer	62	Other	15	27.749605	2. No;	2. No						1-Si	Yes	1-Si	1-Si	Yes	1-Si	No	No	No	No	Yes	No	Yes	No	No	1.- Si	2. No	2. No	2. No	1. Si	2. No	2. No	Yes	No	Negative	Negative	Negative	Negative	Negative	Negative	Negative	49.25	6.5	6.1	7.5769229	No
1-Antofagasta	306	1-Mujer	20	Chilean hispanic	14	24.882813	2. No;	2. No						1-Si	No	1-Si	1-Si	No	1-Si	No	No	No	No	No	No	No	No	No	1.- Si	2. No	2. No	2. No	2. No	2. No	1. Si	No	Yes
1-Antofagasta	307	2-Hombre	62	Chilean hispanic	8	38.710529	2. No;	1. Si	1-Si	2-No	1-Si	1. Si	1. Si	1-Si	No	1-Si	1-Si	No	2-No	No	No	No	No	No	No	No	No	No	2.- No	2. No	2. No	2. No	2. No	2. No	2. No	No	Yes	Positive	Positive	Positive	Positive	Positive	Positive	Positive	73.34999999999999	22.9	69.2	3.2030568	No
1-Antofagasta	308	1-Mujer	25	Other	12	27.323362	1. Si (SIGA A B5);	1. Si	1-Si	1-Si	2-No	2. No	2. No	1-Si	Yes	1-Si	1-Si	No	1-Si	No	No	No	No	No	No	Yes	No	No	2.- No	2. No	2. No	2. No	2. No	2. No	2. No	No	Yes
1-Antofagasta	309	2-Hombre	25	Chilean hispanic	14	32.798256	2. No;	1. Si	1-Si	2-No	2-No	2. No	2. No	1-Si	Yes	1-Si	1-Si	Yes	1-Si	No	No	No	No	No	No	Yes	No	No	2.- No	2. No	2. No	2. No	2. No	2. No	2. No	No	Yes
1-Antofagasta	310	1-Mujer	47	Other	12	26.981373	2. No;	1. Si	1-Si	2-No	2-No	2. No	1. Si		No	1-Si	1-Si	No	1-Si	No	No	No	No	No	No	No	No	No	2.- No	1. Si	2. No	2. No	2. No	2. No	1. Si	No	Yes	Positive	Positive	Positive	Positive	Positive	Positive	Positive	201.57	54.5	12.9	3.6985321	No
1-Antofagasta	311	1-Mujer	61	Chilean hispanic	13	21.626947	2. No;	1. Si	1-Si	1-Si	2-No	2. No	2. No	1-Si	Yes	1-Si	1-Si	No	2-No	No	No	No	No	Yes	Yes	Yes	No	No	2.- No	2. No	2. No	2. No	2. No	2. No	2. No	No	No	Negative	Negative	Negative	Negative	Negative	Negative	Negative	50.24	9.6	4.3	5.2333331	No
1-Antofagasta	312	2-Hombre	13	Chilean hispanic	6	30.944551	2. No;	2. No						1-Si	No	1-Si	1-Si	No	2-No	No	No	No	No	No	No	No	No	No	2.- No	2. No	2. No	2. No	2. No	2. No	2. No	No	No
1-Antofagasta	313	2-Hombre	21	Chilean hispanic	12	24.489943	2. No;	1. Si	1-Si	2-No	1-Si	1. Si	2. No	1-Si	No	1-Si	1-Si	No	2-No	No	No	No	No	No	No	No	No	No	2.- No	2. No		2. No	2. No	2. No	2. No	No
1-Antofagasta	314	1-Mujer	19	Chilean hispanic	11	29.137171	2. No;	1. Si	1-Si	2-No	2-No	2. No	2. No	1-Si	No	1-Si	1-Si	No	2-No	No	No	No	No	No	No	No	No	No	2.- No	2. No	2. No	2. No	2. No	2. No	2. No	No	Yes
1-Antofagasta	315	1-Mujer	62	Aymara/Quechua	32	36.39093	2. No;	1. Si	1-Si	1-Si	1-Si	2. No	2. No	1-Si	No	1-Si	1-Si	Yes	2-No	No	No	No	No	No	No	No	No	No	1.- Si	2. No	2. No	2. No	2. No	2. No	2. No	Yes	Yes	Positive	Positive	Positive	Positive	Positive	Positive	Positive	112.76	42.1	22	2.6783848	No
1-Antofagasta	316	1-Mujer	42	Chilean hispanic	8	36.842587	2. No;	1. Si	1-Si	2-No	1-Si	2. No	1. Si	1-Si	No	1-Si	1-Si	Yes	1-Si	No	No	No	No	No	No	No	No	No	2.- No	2. No	1. Si	2. No	2. No	2. No	2. No	No	Yes	Positive	Positive	Positive	Positive	Negative	Positive	Negative	86.61	41.1	20	2.1072993	No
1-Antofagasta	317	1-Mujer	15	Chilean hispanic	10	28.305996	2. No;							1-Si	Yes	1-Si	1-Si	No	2-No	No	No	No	No	Yes	Yes	No	No	No	2.- No	2. No	2. No	1. Si	2. No	2. No	2. No	No	No
1-Antofagasta	318	1-Mujer	62	Chilean hispanic	10	36.489628	2. No;	2. No						1-Si	No	1-Si	1-Si	No	1-Si	No	No	No	No	No	No	No	No	Yes	2.- No	2. No	2. No	2. No	2. No	2. No	2. No	Yes	Yes	Positive	Positive	Positive	Negative	Negative	Positive	Positive	41.52	20	15.8	2.076	Yes
1-Antofagasta	319	1-Mujer	12	Chilean hispanic	7	23.286011	2. No;	2. No						1-Si	No	1-Si	1-Si	No	2-No	No	No	No	No	No	No	No	No	No	2.- No	1. Si	2. No	2. No	2. No	2. No	2. No	No	No
1-Antofagasta	320	2-Hombre	15	Chilean hispanic	9	28.185287	2. No;	2. No						1-Si	No	1-Si	1-Si	Yes	1-Si	No	No	No	No	No	No	No	Yes	No	2.- No	2. No	2. No	2. No	2. No	2. No	2. No	No	No
1-Antofagasta	322	2-Hombre	17	Chilean hispanic	10	21.871666	2. No;	1. Si	1-Si	2-No	1-Si		2. No	1-Si	Yes	1-Si	1-Si	Yes	1-Si	Yes	No	No	Yes	No	Yes	Yes	No	No	2.- No	2. No	2. No	2. No	2. No	2. No	2. No	No	No
1-Antofagasta	323	2-Hombre	25	Chilean hispanic	16	22.564838	2. No;	1. Si	2-No	2-No	2-No	2. No	1. Si	1-Si	Yes	1-Si	2-No	No	1-Si	No	No	No	No	No	Yes	No	No	Yes	2.- No	2. No	2. No	2. No	2. No	2. No	2. No	No	Yes
1-Antofagasta	324	1-Mujer	9	Chilean hispanic		17.728224																								2. No	2. No	2. No	2. No	2. No	2. No	Yes	Yes
1-Antofagasta	325	2-Hombre	4	Chilean hispanic		14.528042																								2. No	2. No	2. No	2. No	2. No	2. No	No	No
1-Antofagasta	326	1-Mujer	6	Chilean hispanic		17.938726																								2. No	2. No	2. No	2. No	2. No	2. No	No
1-Antofagasta	327	1-Mujer	11	Chilean hispanic		21.73119																								2. No	2. No	2. No	2. No	2. No	2. No	Yes	No
1-Antofagasta	328	1-Mujer	7	Chilean hispanic		21.242603																								2. No		2. No	2. No	2. No	2. No	Yes
1-Antofagasta	329	1-Mujer	5	Chilean hispanic		18.071835																								2. No	1. Si	2. No	2. No	2. No	2. No	No	No
1-Antofagasta	330	2-Hombre	4	Chilean hispanic		19.223375																								2. No	2. No	2. No	2. No	2. No	2. No	Yes	No
1-Antofagasta	331	2-Hombre	3	Chilean hispanic		18.725761																								2. No	2. No	2. No		2. No	2. No	No
1-Antofagasta	332	2-Hombre	28	Chilean hispanic	13	33.437206	1. Si (SIGA A B5);	1. Si	1-Si	1-Si	1-Si	1. Si	2. No	1-Si	No	1-Si	1-Si	Yes	2-No	No	No	No	No	Yes	No	No	No	No	1.- Si	1. Si	2. No	2. No	2. No	2. No	2. No	Yes	Yes
1-Antofagasta	333	1-Mujer	48	Chilean hispanic	8	43.068287	1. Si (SIGA A B5);	1. Si	2-No	2-No	2-No	2. No	1. Si	1-Si	Yes	1-Si	1-Si	Yes	2-No	No	No	No	No	Yes	Yes	Yes	No	No	2.- No	2. No	2. No	2. No	1. Si	2. No	2. No	No	Yes	Positive	Positive	Positive	Negative	Positive	Positive	Positive	162.94	36.4	19.7	4.4763737	No
1-Antofagasta	334	2-Hombre	38	Chilean hispanic	12	38.685177	1. Si (SIGA A B5);	1. Si	1-Si	1-Si	2-No	1. Si	1. Si	1-Si	Yes	1-Si	1-Si	Yes	2-No	No	No	No	No	Yes	Yes	Yes	Yes	No	2.- No	2. No	2. No	2. No	2. No	2. No	2. No	No	Yes
1-Antofagasta	335	1-Mujer	59	Chilean hispanic	8	35.263084	1. Si (SIGA A B5);	1. Si	1-Si	2-No	1-Si	2. No	2. No	1-Si	No	1-Si	1-Si	Yes	1-Si	No	No	No	No	No	No	No	No	No	2.- No	2. No	2. No	2. No	2. No	2. No	2. No	No	No	Positive	Positive	Positive	Negative	Negative	Negative	Positive	47.4	8.199999999999999	7	5.780488	No
1-Antofagasta	336	1-Mujer	62	Aymara/Quechua	8	27.243589	2. No;	2. No						1-Si	Yes	1-Si	1-Si	Yes	1-Si	No	No	No	No	No	No	Yes	No	No	2.- No	2. No	2. No	2. No	1. Si	2. No	2. No	No	No	Negative	Negative	Negative	Negative	Negative	Negative	Negative	2.68	5.2	4.6	.51538461	Yes
1-Antofagasta	337	1-Mujer	60	Chilean hispanic	8	29.475843	2. No;	2. No						1-Si	Yes	1-Si	1-Si	No	2-No	No	No	No	No	Yes	Yes	Yes	No	No	2.- No	2. No	2. No	2. No	1. Si	2. No	2. No	Yes	Yes	Negative	Negative	Negative	Negative	Negative	Negative	Negative	15.67	12.9	6	1.2147287	Yes
1-Antofagasta	338	1-Mujer	21	Other	11	22.933371	2. No;	2. No						1-Si	No	2-No	1-Si	No	2-No	No	No	No	No	No	No	No	No	No	2.- No	2. No	2. No	2. No	2. No	2. No	2. No	Yes	Yes
1-Antofagasta	339	1-Mujer	48	Chilean hispanic	12	26.014496	2. No;	1. Si	2-No	1-Si	1-Si	2. No	1. Si	1-Si	Yes	1-Si	1-Si	Yes	1-Si	No	No	No	No	No	No	Yes	No	No	2.- No	2. No	2. No	2. No	2. No	2. No	2. No	No	Yes	Positive	Positive	Positive	Positive	Positive	Positive	Positive	72.12000000000001	12.3	103.2	5.8634148	No
1-Antofagasta	340	1-Mujer	21	Chilean hispanic	3	23.995987	1. Si (SIGA A B5);	1. Si	1-Si	1-Si	1-Si	2. No	2. No	1-Si	Yes	1-Si	1-Si	No	2-No	No	No	No	No	No	Yes	No	No	No	2.- No	2. No	2. No	2. No	2. No	2. No	1. Si	Yes	No
1-Antofagasta	341	2-Hombre	37	Chilean hispanic	10	27.97521	1. Si (SIGA A B5);	1. Si	2-No	2-No	1-Si	2. No	1. Si	1-Si	No	1-Si	1-Si	No	1-Si	No	No	No	No	Yes	No	No	No	No	2.- No	2. No	2. No	2. No	2. No	2. No	2. No	No	Yes
1-Antofagasta	342	1-Mujer	58	Chilean hispanic	8	29.475416	2. No;	1. Si	1-Si	2-No	2-No	2. No	1. Si	1-Si	Yes	1-Si	1-Si	Yes	2-No	No	No	No	No	Yes	Yes	No	No	No	2.- No	2. No	2. No	2. No	1. Si	2. No	1. Si	Yes	Yes	Positive	Positive	Positive	Positive	Positive	Positive	Positive	64.8	25.1	118.1	2.5816734	Yes
1-Antofagasta	343	1-Mujer	32	Chilean hispanic	20	27.960526	2. No;	1. Si	2-No	1-Si	2-No	1. Si	1. Si	1-Si	No	1-Si	2-No	No	2-No	No	No	No	No	No	No	No	No	No	2.- No	2. No	2. No	2. No	1. Si	2. No	2. No	No	No
1-Antofagasta	344	2-Hombre	66	Chilean hispanic	12	21.403091	2. No;	1. Si	1-Si	2-No	2-No	2. No	2. No	1-Si	No	1-Si	1-Si	Yes	2-No	No	No	No	No	No	No	No	No	No	2.- No	2. No	2. No	2. No	2. No	2. No	1. Si	Yes	Yes	Positive	Positive	Positive	Positive	Positive	Positive	Positive	50.38	18.9	117.2	2.6656084	Yes
1-Antofagasta	345	1-Mujer	59	Chilean hispanic	7	30.451059	2. No;	2. No						1-Si	Yes	1-Si	1-Si	No	2-No	No	No	No	No	No	Yes	No	No	No	2.- No	2. No	1. Si	2. No	2. No	2. No	2. No	No	No	Negative	Negative	Negative	Negative	Negative	Negative	Negative	50.31	17	4.1	2.9594119	Yes
1-Antofagasta	346	1-Mujer	67	Chilean hispanic	14	23.935249	2. No;	2. No						1-Si	Yes	1-Si	1-Si	No	2-No	No	No	No	No	Yes	Yes	Yes	No	No	2.- No	2. No	2. No	1. Si	2. No	2. No	2. No	No	No	Positive	Positive	Positive	Negative	Negative	Positive	Negative	21.65	6.9	5.5	3.1376812	No
1-Antofagasta	347	1-Mujer	47	Chilean hispanic	17	31.100306	2. No;	2. No						1-Si	Yes	2-No	1-Si	No	2-No	No	No	No	No	No	No	Yes	No	No	2.- No	2. No	2. No	1. Si	2. No	2. No	2. No	No	No	Negative	Negative	Negative	Negative	Negative	Negative	Negative	50.81	9.300000000000001	4	5.4634409	No
1-Antofagasta	348	2-Hombre	39	Chilean hispanic	12	35.805889	2. No;	1. Si	1-Si	1-Si	2-No	1. Si	1. Si	1-Si	No	1-Si	1-Si	Yes	2-No	No	No	No	No	Yes	No	No	No	No	2.- No	2. No	2. No	2. No	2. No	2. No	2. No	No	Yes
1-Antofagasta	349	2-Hombre	43	Chilean hispanic	21	29.770456	2. No;	1. Si	1-Si	1-Si	2-No	2. No	2. No	1-Si	No	1-Si	1-Si	Yes	1-Si	No	No	No	No	No	No	No	No	No		2. No	1. Si	2. No	2. No	2. No	2. No	No	Yes	Positive	Positive	Positive	Positive	Positive	Positive	Positive	48.96	18.3	24	2.6754098	Yes
1-Antofagasta	350	2-Hombre	10	Chilean hispanic		28.440954																								2. No	2. No	2. No	2. No	2. No	2. No	No	Yes
1-Antofagasta	351	1-Mujer	64	Chilean hispanic	15	31.333334	1. Si (SIGA A B5);	1. Si	1-Si	1-Si	1-Si	2. No	2. No	1-Si	Yes	1-Si	1-Si	Yes	2-No	Yes	No	Yes	No	No	Yes	Yes	No	No	2.- No	2. No	2. No	2. No	2. No	2. No	1. Si	No	Yes	Positive	Positive	Positive	Positive	Negative	Negative	Negative	28.67	7.9	12.7	3.6291139	No
1-Antofagasta	352	1-Mujer	42	Chilean hispanic	13	34	2. No;	1. Si	2-No	1-Si	2-No	2. No	1. Si	1-Si	No	1-Si	1-Si	Yes	1-Si	No	No	No	No	Yes	No	No	No	No	2.- No	2. No	2. No	1. Si	2. No	2. No	2. No	Yes	Yes	Positive	Positive	Positive	Positive	Positive	Negative	Positive	67.40000000000001	31.7	117.1	2.126183	Yes
1-Antofagasta	353	1-Mujer	68	Chilean hispanic	12	30.372934	1. Si (SIGA A B5);	1. Si	1-Si	1-Si	2-No	2. No	1. Si	1-Si	Yes	1-Si	1-Si	Yes	1-Si	No	No	No	No	No	No	Yes	No	No	2.- No	2. No	2. No	1. Si	1. Si	2. No		No	Yes	Positive	Positive	Positive	Negative	Negative	Positive	Positive	58.27	48.7	115.7	1.1965092	Yes
1-Antofagasta	354	1-Mujer	48	Chilean hispanic	8	29.561279	1. Si (SIGA A B5);	1. Si	1-Si	1-Si	2-No	2. No	1. Si	1-Si	Yes	1-Si	1-Si	Yes	2-No	No	No	No	No	No	Yes	Yes	No	No	2.- No	2. No	2. No	1. Si	2. No	2. No	2. No	No	Yes	Positive	Positive	Positive	Negative	Negative	Positive	Positive	9.91	14.1	22.7	.70283687	Yes
1-Antofagasta	355	2-Hombre	11	Chilean hispanic		26.224489																								2. No	2. No	2. No	2. No	2. No	2. No	No	Yes
1-Antofagasta	356	1-Mujer	33	Chilean hispanic	10	27.291092	2. No;	1. Si	1-Si	2-No	2-No	1. Si	1. Si	1-Si	Yes	1-Si	1-Si	Yes	1-Si	No	No	No	No	No	No	Yes	No	No	2.- No	2. No	2. No	2. No	2. No	2. No	2. No	No	Yes
1-Antofagasta	357	2-Hombre	19	Aymara/Quechua	12	24.41358	2. No;	1. Si	2-No	2-No	1-Si	2. No	2. No	1-Si	No	1-Si	1-Si	Yes	2-No	No	No	No	No	No	No	No	No	No	2.- No	2. No	2. No	2. No	2. No	2. No	2. No	No	No
1-Antofagasta	358	1-Mujer	15	Chilean hispanic	10	21.750446	2. No;	2. No						1-Si	Yes	1-Si	1-Si	Yes	1-Si	No	No	No	No	No	No	Yes	No	No	2.- No	2. No	2. No	2. No	2. No	2. No	2. No	No	No
1-Antofagasta	359	2-Hombre	40	Chilean hispanic	19	28.393726	2. No;	1. Si	1-Si		1-Si	2. No	2. No	1-Si	No	1-Si	1-Si	Yes	2-No	No	No	No	No	No	No	No	No	No	2.- No	2. No	1. Si	2. No	2. No	2. No	2. No	No	Yes	Positive	Positive	Negative	Negative	Positive	Positive	Negative	68.43000000000001	12.1	11.9	5.6553717	No
1-Antofagasta	360	1-Mujer	32	Chilean hispanic	18	27.199167	2. No;	1. Si	1-Si	2-No	2-No	2. No	2. No	1-Si	Yes	1-Si	1-Si	Yes	2-No	No	No	No	No	Yes	Yes	Yes	No	No	2.- No	2. No	2. No	2. No	2. No	2. No	2. No	No	Yes
1-Antofagasta	361	1-Mujer	61	Chilean hispanic	12	39.14238	1. Si (SIGA A B5);	1. Si	1-Si	2-No	1-Si	2. No	1. Si	2-No	No	1-Si	1-Si	Yes	2-No	No	No	No	No	No	No	No	No	No	2.- No	2. No	2. No	2. No	2. No	2. No	2. No	No	No	Negative	Negative	Negative	Negative	Negative	Negative	Negative	37.79	12.9	5.7	2.9294574	Yes
1-Antofagasta	362	2-Hombre	58	Chilean hispanic	12	26.254251	2. No;	1. Si	2-No	1-Si	1-Si	2. No	1. Si	1-Si	Yes	1-Si	1-Si	Yes	1-Si	No	No	No	No	No	No	Yes	No	No	2.- No		2. No	2. No	2. No	2. No	2. No	No	Yes	Positive	Positive	Positive	Negative	Positive	Positive	Positive	72.39	31	57	2.3351612	No
1-Antofagasta	363	1-Mujer	18	Chilean hispanic	13	24.475245	2. No;	2. No						1-Si	Yes	2-No	1-Si	No	1-Si	No	No	No	No	No	No	Yes	No	No	2.- No	2. No	2. No	2. No	2. No	2. No	2. No	No	Yes
1-Antofagasta	364	1-Mujer	51	Chilean hispanic	12	29.052116	2. No;	1. Si	2-No	1-Si	1-Si	2. No	1. Si	1-Si	No	1-Si	1-Si	Yes	2-No	No	No	No	No	No	No	No	No	No	2.- No	2. No	2. No	2. No	2. No	2. No	2. No	No									42.84	5.9	39.7	7.2610168	No
1-Antofagasta	365	1-Mujer	39	Chilean hispanic	8	25.711008	1. Si (SIGA A B5);	1. Si	2-No	1-Si	1-Si	2. No	1. Si	1-Si	Yes	1-Si	1-Si	Yes	2-No	No	No	No	No	Yes	No	Yes	No	No	2.- No	2. No	2. No	1. Si	2. No	2. No	2. No	Yes	Yes
1-Antofagasta	366	2-Hombre	43	Chilean hispanic	14	21.792315	1. Si (SIGA A B5);	1. Si	1-Si	1-Si	1-Si	1. Si	1. Si	1-Si	No	1-Si	1-Si	Yes	1-Si	Yes	Yes	No	No	No	No	No	No	No	2.- No	2. No	2. No	2. No	2. No	2. No	2. No	No	Yes	Positive	Negative	Negative	Negative	Positive	Positive	Negative	86.40000000000001	22	11.7	3.9272728	No
1-Antofagasta	367	1-Mujer	19	Chilean hispanic	13	24.65279	2. No;	1. Si	2-No	2-No	1-Si	2. No	1. Si	1-Si	Yes	1-Si	1-Si	No	1-Si	No	No	No	No	No	Yes	No	No	No	2.- No	2. No	1. Si	1. Si	2. No	2. No	2. No	No	No
1-Antofagasta	368	1-Mujer	52	Chilean hispanic	12	37.61174	1. Si (SIGA A B5);	1. Si	1-Si	1-Si	1-Si	2. No	1. Si	1-Si	Yes	1-Si	1-Si	Yes	2-No	No	No	No	No	No	No	Yes	No	No	2.- No	2. No	2. No	2. No	2. No	2. No	1. Si	No	Yes	Positive	Positive	Positive	Negative	Negative	Positive	Positive	68.7	13.8	7.8	4.978261	No
1-Antofagasta	369	1-Mujer	20	Chilean hispanic	15	25.542831	2. No;	2. No						1-Si	No	1-Si	1-Si	No	1-Si	No	No	No	No	Yes	No	No	No	No	2.- No	2. No	2. No	2. No	2. No	2. No	1. Si	No	Yes
1-Antofagasta	370	1-Mujer	28	Chilean hispanic	18	23.992241	2. No;	2. No						1-Si	No	1-Si	1-Si	Yes	1-Si	No	No	No	No	No	No	No	No	No	2.- No	2. No	2. No	1. Si	2. No	2. No	2. No	No	No
1-Antofagasta	371	2-Hombre	50	Chilean hispanic	15	26.325113	2. No;	1. Si	1-Si	1-Si	2-No	2. No	2. No	1-Si	Yes	1-Si	1-Si	Yes	1-Si	No	No	No	No	No	Yes	Yes	No	No	2.- No	2. No	2. No	2. No	2. No	2. No	2. No	No	Yes	Positive	Negative	Negative	Positive	Negative	Positive	Positive	65.69	17.6	14.5	3.7323864	No
1-Antofagasta	372	1-Mujer	51	Chilean hispanic	11	27.699549	2. No;	1. Si	2-No	1-Si	2-No	2. No	2. No	1-Si	Yes	1-Si	1-Si	Yes	1-Si	No	No	No	No	Yes	No	Yes	No	No	2.- No	2. No	2. No	2. No	2. No	2. No	2. No	Yes	Yes	Positive	Positive	Positive	Positive	Positive	Positive	Positive	103.37	23.7	23	4.3616033	No
1-Antofagasta	373	1-Mujer	29	Chilean hispanic	15	23.258574	2. No;	1. Si	2-No	1-Si	2-No	2. No	2. No	1-Si	Yes	1-Si	1-Si	Yes	1-Si	No	No	No	No	No	No	Yes	No	No	2.- No	1. Si	2. No	1. Si	2. No	2. No	2. No	No	No
1-Antofagasta	374	2-Hombre	48	Chilean hispanic	14	28.500786	2. No;	1. Si	1-Si	1-Si	2-No	2. No	2. No	1-Si	Yes	1-Si	1-Si	Yes	2-No	No	No	No	No	Yes	Yes	No	No	No	1.- Si	2. No	1. Si	2. No	2. No	2. No	2. No	No	Yes	Positive	Positive	Positive	Positive	Positive	Positive	Positive	60.2	10.4	11.2	5.7884617	No
1-Antofagasta	375	2-Hombre	37	Chilean hispanic	9	30.195313	1. Si (SIGA A B5);	1. Si	1-Si	2-No	2-No	2. No	1. Si	1-Si	No	1-Si	1-Si	No	2-No	Yes	Yes	No	No	Yes	No	No	No	No	2.- No	2. No	2. No	2. No	2. No	2. No	2. No	Yes	Yes
1-Antofagasta	376	2-Hombre	62	Chilean hispanic	12	36.816608	2. No;	1. Si	1-Si	1-Si	1-Si	2. No	2. No	1-Si	No	1-Si	1-Si	No		No	No	No	No	No	No	No	No	No	2.- No		2. No	2. No		2. No	2. No	No	No	Positive	Positive	Positive	Negative	Negative	Positive	Negative	45.38	7	7.3	6.4828572	No
1-Antofagasta	377	2-Hombre	30	Chilean hispanic	13	22.955477	1. Si (SIGA A B5);	1. Si	1-Si	2-No	2-No	2. No	2. No	1-Si	Yes	1-Si	1-Si	Yes	2-No	No	No	No	No	Yes	Yes	Yes	No	No	2.- No	2. No	2. No	2. No	2. No	2. No	2. No	No	No
1-Antofagasta	378	1-Mujer	64	Other	10	34.33923	2. No;	2. No						1-Si	No	1-Si	1-Si	No	2-No	No	No	No	No	No	No	No	No	No	2.- No	2. No	2. No	2. No	2. No	2. No	2. No	Yes	No	Negative	Negative	Negative	Negative	Negative	Negative	Negative	79.67	10	4.7	7.967	No
1-Antofagasta	379	1-Mujer	30	Chilean hispanic	12	32.98737	2. No;	1. Si	1-Si	2-No	1-Si	2. No	2. No	1-Si	Yes	1-Si	1-Si	No	2-No	No	No	No	No	No	No	Yes	No	No	2.- No	2. No	2. No	1. Si	2. No	2. No	2. No	No	Yes
1-Antofagasta	380	2-Hombre	33	Chilean hispanic	12	29.651527	1. Si (SIGA A B5);	1. Si	1-Si	1-Si	1-Si	2. No	2. No	1-Si	Yes	1-Si	1-Si	Yes	1-Si	Yes	Yes	No	No	No	Yes	No	No	No	2.- No	2. No	2. No	2. No	2. No	2. No	2. No	Yes	Yes
1-Antofagasta	381	1-Mujer	22	Chilean hispanic	12	28.321665	2. No;	1. Si	1-Si	2-No	2-No	2. No	1. Si	1-Si	Yes	1-Si	1-Si	No		No	No	No	No	Yes	Yes	Yes	No	No	2.- No	2. No	2. No	2. No	2. No	2. No	2. No	No	No
1-Antofagasta	382	1-Mujer	27	Other	12	30.298683	2. No;	2. No						1-Si	Yes	1-Si	1-Si	No	2-No	No	No	No	No	No	Yes	Yes	No	No	2.- No	2. No	2. No	2. No	2. No	2. No	2. No	No	No
1-Antofagasta	383	1-Mujer	27	Chilean hispanic	17	22.348799	1. Si (SIGA A B5);	1. Si	2-No	2-No	1-Si	2. No	1. Si	1-Si	Yes	1-Si	1-Si	No	2-No	No	No	No	No	Yes	Yes	Yes	No	No	2.- No	2. No	2. No	2. No	2. No	2. No	1. Si	No	No
1-Antofagasta	384	2-Hombre	30	Chilean hispanic	16	26.476271	2. No;	1. Si	1-Si	1-Si	2-No	2. No	2. No	1-Si	Yes	1-Si	1-Si	Yes	2-No	No	No	No	No	Yes	Yes	Yes	Yes	No	1.- Si	2. No	2. No	2. No	2. No	2. No	2. No	No	Yes
1-Antofagasta	385	1-Mujer	68	Chilean hispanic	16		2. No;	1. Si	1-Si	1-Si	1-Si	2. No	2. No	1-Si	Yes	1-Si	1-Si	No	1-Si	No	No	No	No	Yes	Yes	Yes	No	No	2.- No	2. No	2. No	1. Si	2. No	2. No	2. No	No	Yes	Positive	Positive	Positive	Positive	Positive	Positive	Positive	77.61	22	53.1	3.5277274	No
1-Antofagasta	386	2-Hombre	8	Chilean hispanic		16.394369																								2. No	2. No	2. No	2. No	2. No	2. No	Yes	No
1-Antofagasta	387	1-Mujer	55	Chilean hispanic	8	24.093355	2. No;	2. No						1-Si	No	1-Si	1-Si	Yes	1-Si	No	No	No	No	No	No	No	No	No	2.- No	1. Si	2. No	1. Si	2. No	2. No	2. No	Yes	Yes	Positive	Positive	Positive	Negative	Negative	Positive	Positive	80.64	26.7	22.2	3.0202248	No
1-Antofagasta	388	1-Mujer	3	Chilean hispanic		15.698587																								2. No	2. No	2. No	2. No	2. No	2. No	No	Yes
1-Antofagasta	389	2-Hombre	5	Chilean hispanic		16.581633																								2. No	2. No	2. No	2. No	2. No	2. No	No	No
1-Antofagasta	390	1-Mujer	16	Other	10	19.0625	2. No;	2. No						1-Si	No	1-Si	1-Si	Yes		No	No	No	No	No	No	No	No	No		1. Si	2. No	1. Si	2. No	2. No	2. No	No	Yes
1-Antofagasta	391	1-Mujer	2			16.86508																								2. No	2. No	2. No	2. No	2. No	2. No	No	No
1-Antofagasta	392	1-Mujer	11	Other		23.963562																								2. No	2. No	2. No	2. No	2. No	2. No	No
1-Antofagasta	393	1-Mujer	11	Chilean hispanic		32.857143																								2. No	2. No	2. No	2. No	2. No	2. No	No	No
1-Antofagasta	394	1-Mujer	42	Chilean hispanic	17	30.561934	2. No;	1. Si	2-No	1-Si	1-Si	2. No	2. No	1-Si	Yes	1-Si	1-Si	Yes	1-Si	No	No	No	No	Yes	Yes	No	No	Yes	2.- No	2. No	2. No	2. No	2. No	2. No	2. No	No	No	Negative	Negative	Negative	Negative	Negative	Negative	Negative	62.75	14.3	4.2	4.3881121	No
1-Antofagasta	395	2-Hombre	6	Chilean hispanic		28.402779																								2. No	2. No	2. No	2. No	2. No	2. No	Yes	Yes
1-Antofagasta	396	1-Mujer	1	Chilean hispanic																										2. No	2. No	2. No	2. No	2. No	2. No	Yes
1-Antofagasta	397	2-Hombre	4	Chilean hispanic		17.905495																								2. No	2. No	2. No	2. No	2. No	2. No	No	No
1-Antofagasta	398	2-Hombre	14	Chilean hispanic	9	23.488924	2. No;	1. Si	2-No	1-Si	2-No	2. No	2. No	1-Si	No	1-Si	1-Si	Yes	1-Si	No	No	No	No	Yes	No	No	No	No	2.- No	1. Si	2. No	2. No	2. No	2. No	2. No	No	No
1-Antofagasta	399	2-Hombre	10	Chilean hispanic		17.346939																								2. No	2. No	2. No	2. No	2. No	2. No	No	Yes
1-Antofagasta	400	2-Hombre	37	Chilean hispanic	17	26.157843	2. No;	1. Si	1-Si	1-Si	1-Si	2. No	2. No	1-Si	Yes	1-Si	1-Si	Yes	2-No	No	No	No	No	No	Yes	Yes	Yes	No	2.- No	2. No	2. No	2. No	2. No	2. No	2. No	No	Yes
1-Antofagasta	401	1-Mujer	58	Other	7	24.422897	2. No;	1. Si	1-Si	1-Si	2-No	2. No	1. Si	1-Si	Yes	1-Si	1-Si	No	2-No	No	No	No	No	Yes	Yes	Yes	No	No	1.- Si	2. No	2. No	1. Si	2. No	2. No		No	Yes	Positive	Positive	Positive	Positive	Positive	Positive	Positive	240.93	66.59999999999999	27.5	3.6175675	No
1-Antofagasta	402	1-Mujer	50	Chilean hispanic	12	22.06986	2. No;	1. Si	1-Si	2-No	2-No	2. No	2. No	1-Si	Yes	1-Si	1-Si	No	2-No	No	No	No	No	Yes	No	Yes	No	No	2.- No	2. No	2. No	1. Si	2. No	2. No	2. No	Yes	Yes	Positive	Positive	Positive	Negative	Negative	Negative	Negative	51.23	10.5	44.7	4.8790474	No
1-Antofagasta	403	1-Mujer	42	Other	17	39.72831	2. No;	2. No						2-No	No	1-Si	1-Si	Yes	2-No	No	No	No	No	No	No	No	No	No	1.- Si	1. Si	2. No	2. No	2. No	2. No	1. Si	Yes	Yes	Positive	Positive	Positive	Negative	Negative	Positive	Negative	75.89	13	18.3	5.8376923	No
1-Antofagasta	404	1-Mujer	30	Chilean hispanic	15	19.909973	1. Si (SIGA A B5);	1. Si	1-Si	1-Si	1-Si	1. Si	1. Si	1-Si	No	1-Si	1-Si	Yes	1-Si	No	No	No	No	No	No	No	No	No	2.- No	2. No	2. No	2. No	2. No	2. No	2. No	No	No
1-Antofagasta	405	2-Hombre	26	Chilean hispanic	17	27.395531	1. Si (SIGA A B5);	1. Si	1-Si	1-Si	1-Si	1. Si	1. Si	1-Si	No	1-Si	1-Si	Yes	1-Si	No	No	No	No	No	No	No	Yes	No	2.- No	2. No	2. No	2. No	2. No	2. No	2. No	No
1-Antofagasta	406	1-Mujer	32	Other	10	23.891779	2. No;	1. Si	1-Si	1-Si	1-Si	2. No	2. No	1-Si	Yes	1-Si	1-Si	Yes	1-Si	Yes	Yes	No	No	Yes	Yes	Yes	No	No	2.- No		1. Si	1. Si	2. No	1. Si		No	Yes
1-Antofagasta	407	2-Hombre	45	Chilean hispanic	14	27.587746	2. No;	1. Si	2-No	1-Si		2. No	2. No	1-Si	No	1-Si	1-Si	Yes	1-Si	No	No	No	No	No	No	No	No	No	2.- No	2. No	2. No	2. No	2. No	2. No	1. Si	Yes	Yes	Positive	Positive	Positive	Negative	Positive	Positive	Negative	59.93	8.9	9.5	6.7337079	No
1-Antofagasta	408	1-Mujer	41	Chilean hispanic	12	33.36805	1. Si (SIGA A B5);	1. Si	1-Si	1-Si	2-No	2. No	1. Si	1-Si	Yes	1-Si	1-Si	Yes	1-Si	No	No	No	No	Yes	Yes	Yes	No	No	2.- No	2. No	2. No	2. No	2. No	2. No	2. No	No	Yes	Positive	Negative	Positive	Negative	Negative	Positive	Positive	45.46	7.3	15.4	6.2273974	No
1-Antofagasta	409	1-Mujer	65	Chilean hispanic	12	27.5	2. No;	1. Si	1-Si	1-Si	1-Si	2. No	2. No	1-Si	No	1-Si	1-Si	No	1-Si	Yes	No	Yes	No	No	No	No	No	No		2. No	2. No	1. Si	1. Si	1. Si	1. Si	No	Yes	Positive	Positive	Positive	Negative	Negative	Negative	Positive	96.88	21.9	64.3	4.4237442	No
1-Antofagasta	410	1-Mujer	38	Chilean hispanic	13	24.973986	2. No;	2. No						1-Si	No	1-Si	1-Si	Yes	2-No	No	No	No	No	No	No	No	No	No	2.- No	2. No	2. No	2. No	2. No	2. No	1. Si	No	Yes
1-Antofagasta	411	1-Mujer	27	Chilean hispanic	19	24.595417	2. No;	1. Si	1-Si			2. No	2. No	1-Si	No	1-Si	1-Si	No	1-Si	No	No	No	No	Yes	No	No	No	No		2. No	1. Si	2. No	2. No	2. No	2. No	No	Yes
1-Antofagasta	412	2-Hombre	57	Chilean hispanic	12	34.763535	1. Si (SIGA A B5);	1. Si	1-Si	1-Si	2-No	2. No	2. No	1-Si	No	1-Si	1-Si	Yes	1-Si	No	No	No	No	Yes	No	No	No	No	2.- No	2. No	2. No	2. No	2. No	2. No	2. No	No	Yes	Positive	Positive	Positive	Negative	Negative	Positive	Negative	72.94	16.5	15	4.4206061	No
1-Antofagasta	413	1-Mujer	48	Mapuche	10	25.103878	2. No;	1. Si	1-Si	1-Si	1-Si	2. No	2. No	1-Si	Yes	1-Si	1-Si	Yes	1-Si	No	No	No	No	Yes	Yes	Yes	No	No	2.- No	2. No	2. No	1. Si	2. No	2. No	1. Si	No	Yes	Positive	Negative	Negative	Positive	Negative	Positive	Positive	66.99	15.1	87	4.4364238	No
1-Antofagasta	415	1-Mujer	38	Chilean hispanic	24	37.127991	1. Si (SIGA A B5);	1. Si	1-Si	2-No	2-No	2. No	1. Si	1-Si	Yes	1-Si	1-Si	No	1-Si	No	No	No	No	Yes	Yes	Yes	No	No	2.- No	2. No	2. No	2. No	2. No	2. No	2. No	No	Yes
1-Antofagasta	416	2-Hombre	35	Chilean hispanic	12	26.337006	2. No;	1. Si	1-Si	2-No	2-No	2. No	1. Si	1-Si	Yes	1-Si	1-Si	Yes	1-Si	Yes	Yes	No	No	No	Yes	Yes	No	No	1.- Si	1. Si	2. No	2. No	2. No	2. No	2. No	No	No
1-Antofagasta	417	1-Mujer	54	Chilean hispanic	15	29.963146	1. Si (SIGA A B5);	2. No						1-Si	No	1-Si	1-Si	Yes	2-No	No	No	No	No	No	No	No	No	No	2.- No	1. Si	2. No	2. No	2. No	2. No	2. No	No	Yes	Positive	Positive	Positive	Negative	Negative	Positive	Negative	67.40000000000001	25.2	17.1	2.6746032	Yes
1-Antofagasta	418	1-Mujer	43	Chilean hispanic	13	31.258036	2. No;	1. Si	2-No	1-Si	1-Si	1. Si	1. Si	1-Si	Yes	1-Si	1-Si	Yes	1-Si	No	No	No	No	Yes	Yes	Yes	No	No	2.- No	2. No	1. Si	1. Si	2. No	2. No	2. No	No	Yes	Positive	Positive	Positive	Negative	Positive	Negative	Positive	47.9	13.6	7.5	3.5220587	No
1-Antofagasta	419	1-Mujer	49	Chilean hispanic	12		2. No;	1. Si	1-Si			2. No	1. Si	1-Si	Yes	1-Si	1-Si	No	2-No	No	No	No	No	No	No	Yes	No	No	1.- Si	2. No	2. No	1. Si	2. No	2. No	2. No	Yes	No	Negative	Negative	Negative	Negative	Negative	Negative	Negative	36.2	6.4	6.9	5.65625	No
1-Antofagasta	420	1-Mujer	60	Chilean hispanic	10	25.88748	2. No;	2. No						1-Si	Yes	1-Si	1-Si	No	2-No	No	No	No	No	No	No	Yes	No	No	2.- No	2. No	2. No	2. No	2. No	2. No	1. Si	No	Yes	Positive	Positive	Positive	Negative	Negative	Positive	Negative	56.05	16.2	24.3	3.4598765	No
1-Antofagasta	421	2-Hombre	30	Chilean hispanic	14	25.507813	1. Si (SIGA A B5);	1. Si	1-Si		1-Si	1. Si	1. Si	1-Si	No	1-Si	1-Si	Yes	1-Si	No	No	No	No	No	No	No	No	No	2.- No	2. No	2. No	2. No	2. No	2. No	1. Si	No	Yes
1-Antofagasta	422	1-Mujer	29	Other	15	31.50288	2. No;	1. Si	2-No	2-No	1-Si	2. No	1. Si	1-Si	No	1-Si	1-Si	Yes	1-Si	No	No	No	No	No	No	No	No	No	2.- No	2. No	2. No	2. No	2. No	2. No	1. Si	No	Yes
1-Antofagasta	423	2-Hombre	32	Other	11	29.576797	2. No;	1. Si	1-Si	2-No	2-No	1. Si	2. No	1-Si	No	1-Si	1-Si	No	1-Si	No	No	No	No	No	No	No	No	No	2.- No	2. No	2. No	2. No	2. No	2. No	2. No	No	Yes
1-Antofagasta	424	2-Hombre	47	Chilean hispanic	10	34.757652	2. No;	2. No						1-Si	Yes	1-Si	1-Si	Yes	1-Si	No	No	No	No	No	No	Yes	Yes	No	1.- Si	2. No	2. No	2. No	2. No	2. No	2. No	No	Yes	Positive	Positive	Positive	Positive	Positive	Positive	Negative	49.6	13.7	11.3	3.6204379	No
1-Antofagasta	425	1-Mujer	25	Other		26.647596	2. No;	2. No						1-Si	No	1-Si	1-Si	Yes	1-Si	No	No	No	No	Yes	No	No	Yes	No	1.- Si	2. No	2. No	1. Si	2. No	2. No	2. No	No	Yes
1-Antofagasta	426	1-Mujer	49	Other	12	25.234375	2. No;	2. No						1-Si	No	1-Si	1-Si	Yes	2-No	No	No	No	No	No	No	No	No	No	2.- No	2. No	2. No	2. No	2. No	2. No	2. No	No	Yes	Positive	Positive	Positive	Positive	Positive	Positive	Positive	53.9	41.2	9.9	1.3082525	Yes
1-Antofagasta	427	2-Hombre	33	Chilean hispanic	15	23.079584	1. Si (SIGA A B5);	1. Si	1-Si	1-Si	2-No	1. Si	2. No	1-Si	No	1-Si	1-Si	Yes	2-No	Yes	No	Yes	No	No	No	No	No	No	2.- No	2. No	1. Si	2. No	2. No	2. No	1. Si	No	No
1-Antofagasta	428	1-Mujer	35	Chilean hispanic	12	29.51111	1. Si (SIGA A B5);	1. Si	1-Si	2-No	1-Si	1. Si	1. Si	1-Si	Yes	1-Si	1-Si	Yes	2-No	Yes	Yes	No	No	No	Yes	No	Yes	No	2.- No	2. No	2. No	2. No	2. No	2. No	2. No	No	Yes
1-Antofagasta	429	2-Hombre	44	Chilean hispanic	14	31.064089	1. Si (SIGA A B5);	1. Si	1-Si	1-Si	1-Si	2. No	2. No	1-Si	No	1-Si	1-Si	Yes	1-Si	No	No	No	No	No	No	No	No	No	2.- No	2. No	2. No	2. No	2. No	2. No	2. No	No	Yes	Positive	Positive	Positive	Negative	Positive	Positive	Positive	109.14	36.6	37.7	2.9819672	No
1-Antofagasta	430	1-Mujer	62	Chilean hispanic	15	27.26277	2. No;	1. Si	2-No	2-No	2-No	2. No	1. Si	1-Si	Yes	1-Si	1-Si	Yes	1-Si	No	No	No	No	Yes	No	Yes	No	No	2.- No	1. Si	1. Si	1. Si	2. No	2. No	1. Si	No	Yes	Positive	Positive	Positive	Negative	Negative	Positive	Positive	38.55	23.5	10.5	1.6404256	Yes
1-Antofagasta	431	2-Hombre	24	Chilean hispanic	19	31.778692	2. No;	1. Si	1-Si	1-Si	1-Si	1. Si	1. Si	1-Si	No	1-Si	1-Si	Yes	1-Si	No	No	No	No	No	No	No	No	No	2.- No	2. No	2. No	2. No	2. No	2. No	2. No	No	Yes
1-Antofagasta	432	1-Mujer	42	Chilean hispanic	17	26.825178	1. Si (SIGA A B5);	1. Si	1-Si		1-Si	2. No	2. No	1-Si	Yes	1-Si	1-Si	Yes	1-Si	No	No	No	No	Yes	Yes	Yes	No	No	2.- No	2. No	2. No	1. Si	2. No	2. No	2. No	No	Yes	Positive	Positive	Positive	Positive	Positive	Positive	Positive	53.9	18.9	20.7	2.8518519	Yes
1-Antofagasta	433	1-Mujer	32	Chilean hispanic	16	24.196007	2. No;	2. No						1-Si	Yes	2-No	1-Si	No	1-Si	No	No	No	No	No	No	Yes	No	No	2.- No	2. No	2. No	2. No	2. No	2. No	2. No	No	No
1-Antofagasta	434	2-Hombre	33	Other	11	27.134905	2. No;	1. Si	1-Si	2-No	1-Si	1. Si	1. Si	1-Si	No	1-Si	1-Si	Yes	2-No	No	No	No	No	No	No	No	No	No	2.- No	2. No	2. No	2. No	2. No	2. No	2. No	No	Yes
1-Antofagasta	435	1-Mujer	40	Chilean hispanic	12	27.14106	2. No;	1. Si	1-Si	1-Si	2-No	2. No	1. Si	1-Si	Yes	1-Si	1-Si	Yes	1-Si	No	No	No	No	Yes	Yes	No	No	No	2.- No							No	Yes	Positive	Positive	Positive	Negative	Negative	Positive	Positive	45.82	14.9	7.4	3.0751679	No
1-Antofagasta	436	1-Mujer	42	Aymara/Quechua	16	33.30764	2. No;	1. Si	2-No	2-No	1-Si	2. No	1. Si	1-Si	Yes	1-Si	1-Si	Yes	1-Si	No	No	No	No	No	Yes	Yes	No	No	2.- No	2. No	2. No	2. No	2. No	2. No	2. No	No	Yes	Positive	Positive	Positive	Positive	Positive	Positive	Positive	68.56	27.1	5.5	2.5298893	Yes
1-Antofagasta	437	2-Hombre	33	Chilean hispanic	18	24.336349	2. No;	1. Si	1-Si	1-Si	2-No	2. No	2. No	1-Si	No	1-Si	1-Si	No	1-Si	No	No	No	No	No	No	No	No	No	2.- No	2. No	2. No	2. No	2. No	2. No	2. No	No	Yes
1-Antofagasta	438	2-Hombre	46	Mapuche	12	28.398293	1. Si (SIGA A B5);	1. Si	1-Si	1-Si		2. No	1. Si	1-Si	No	1-Si	1-Si	Yes	1-Si	No	No	No	No	Yes	No	No	Yes	No	2.- No	2. No	2. No	2. No	2. No	2. No	2. No	No	Yes	Positive	Positive	Positive	Negative	Positive	Positive	Positive	24.03	12.7	6.5	1.892126	Yes
1-Antofagasta	439	2-Hombre	39	Chilean hispanic	16	40.898533	2. No;	1. Si	1-Si	2-No	1-Si	2. No	2. No	1-Si	No	1-Si	1-Si	Yes	1-Si	No	No	No	No	Yes	No	No	No	No	1.- Si	2. No	2. No	2. No	2. No	2. No	1. Si	No	Yes
1-Antofagasta	440	1-Mujer	34	Other	11		2. No;	2. No						1-Si	No	1-Si	1-Si	Yes	1-Si	No	No	No	No	No	No	No	No	No	1.- Si	2. No	2. No	2. No	2. No	2. No	1. Si	No	Yes
1-Antofagasta	441	2-Hombre	49	Chilean hispanic	12	31.571119	2. No;	1. Si	1-Si	1-Si	1-Si	1. Si	1. Si	1-Si	Yes	1-Si	1-Si	Yes	1-Si	Yes	No	Yes	No	Yes	Yes	Yes	No	No	2.- No	2. No	2. No	1. Si	2. No	2. No	2. No	Yes	Yes	Positive	Positive	Positive	Positive	Negative	Positive	Negative	69.11	24.8	22.1	2.7866936	Yes
1-Antofagasta	442	2-Hombre	56	Other	8	25.951557	2. No;	1. Si	1-Si	2-No	2-No	2. No	2. No	1-Si	No	1-Si	1-Si	No	2-No	No	No	No	No	No	No	No	No	No	1.- Si	1. Si	2. No	2. No	2. No	2. No	2. No	No	Yes	Positive	Positive	Positive	Positive	Positive	Positive	Positive	118.06	40.2	63.1	2.936816	No
1-Antofagasta	443	1-Mujer	55	Chilean hispanic	12	29.200001	2. No;	1. Si	1-Si	1-Si	1-Si	1. Si	1. Si	1-Si	No	1-Si	1-Si	Yes	1-Si	No	No	No	No	No	No	No	No	No	2.- No	2. No	2. No	1. Si	2. No	2. No	1. Si	No	Yes	Positive	Positive	Positive	Negative	Positive	Positive	Positive	67.81	24.9	25.8	2.7232931	Yes
1-Antofagasta	444	1-Mujer	40	Chilean hispanic	13	33.554688	1. Si (SIGA A B5);	1. Si	1-Si	1-Si	2-No	2. No	1. Si	1-Si	No	1-Si	1-Si	Yes	1-Si	No	No	No	No	No	No	No	No	No	2.- No	2. No	2. No	2. No	2. No	2. No	2. No	No	No	Negative	Negative	Negative	Negative	Negative	Negative	Negative	45.96	7.5	5.6	6.1279998	No
1-Antofagasta	445	2-Hombre	67	Chilean hispanic	12	33.425045	2. No;	1. Si	1-Si	1-Si	1-Si	2. No	1. Si	1-Si	No	2-No	1-Si	Yes	2-No	No	No	No	No	No	No	No	No	No	2.- No	2. No	2. No	2. No	2. No	2. No	2. No	No	No	Positive	Positive	Positive	Negative	Positive	Negative	Negative	62.2	17.5	5.5	3.5542858	No
1-Antofagasta	446	1-Mujer	8	Chilean hispanic		16.326256																								2. No	2. No	2. No	2. No	2. No	2. No	No	No
1-Antofagasta	447	1-Mujer	17	Chilean hispanic	10	25.066807	1. Si (SIGA A B5);	1. Si	1-Si	2-No	2-No	2. No	2. No	1-Si	No	1-Si	1-Si	No	2-No	No	No	No	No	No	No	No	No	No		2. No	2. No	2. No	2. No	2. No	2. No	Yes	No
1-Antofagasta	448	1-Mujer	63	Chilean hispanic	8	40.710838	2. No;	1. Si	2-No	1-Si	2-No	2. No	1. Si	1-Si	No	1-Si	1-Si	Yes	2-No	No	No	No	No	No	No	No	No	No	2.- No	2. No	1. Si	1. Si	2. No	2. No	2. No	No	Yes	Positive	Positive	Positive	Positive	Negative	Positive	Negative	58.89	17.9	40.7	3.2899442	No
1-Antofagasta	449	2-Hombre	1	Chilean hispanic		18.08021																								2. No	2. No	2. No	2. No	2. No	2. No	No
1-Antofagasta	450	2-Hombre	11			16.09577																								2. No	2. No	2. No	2. No	2. No	2. No	No	Yes
1-Antofagasta	451	1-Mujer	1	Chilean hispanic		15.943459																								2. No	2. No	2. No	2. No	2. No	2. No	No	No
1-Antofagasta	452	2-Hombre	6	Chilean hispanic		16.158817																								2. No	2. No	2. No	2. No	2. No	2. No	No	No
1-Antofagasta	453	2-Hombre	5	Chilean hispanic		19.668921																								2. No	2. No	2. No	2. No	2. No	2. No	No
1-Antofagasta	454	1-Mujer	2	Chilean hispanic		15.654589																								2. No	2. No	2. No	2. No	2. No	2. No	No
1-Antofagasta	455	1-Mujer	3	Aymara/Quechua		17.877739																								2. No	1. Si	2. No	2. No	2. No	2. No	Yes	No
1-Antofagasta	456	2-Hombre	24	Other	10	27.212164	2. No;	2. No						1-Si	No	1-Si	1-Si	Yes	2-No	No	No	No	No	No	No	No	No	No	1.- Si	2. No	2. No	2. No	2. No	2. No	2. No	No	Yes
1-Antofagasta	457	1-Mujer	67	Chilean hispanic	0	61.51965	2. No;	1. Si	1-Si	2-No	2-No	2. No	2. No	1-Si	Yes	1-Si	1-Si	No	2-No	Yes	Yes	No	No	No	No	Yes	No	No	2.- No	2. No	1. Si	1. Si	1. Si	2. No	1. Si	No	Yes	Positive	Negative	Negative	Negative	Negative	Positive	Positive	38.7	8.1	9.800000000000001	4.7777777	No
1-Antofagasta	458	1-Mujer	60	Chilean hispanic	5	41.410435	2. No;	1. Si	1-Si	1-Si	2-No	2. No	1. Si	1-Si	Yes	1-Si	1-Si	Yes	2-No	No	No	No	No	No	No	Yes	No	No	2.- No	2. No	2. No	2. No	2. No	2. No	2. No	No	Yes	Positive	Positive	Positive	Negative	Positive	Positive	Positive	45.24	14.1	18.4	3.2085106	No
1-Antofagasta	459	1-Mujer	59	Chilean hispanic	11	24.245235	2. No;	2. No						1-Si	Yes	1-Si	1-Si	Yes	2-No	No	No	No	No	No	No	Yes	No	No	2.- No	2. No	2. No	1. Si	1. Si	2. No	2. No	Yes
1-Antofagasta	460	2-Hombre	33	Chilean hispanic	15	47.878963	2. No;	1. Si	1-Si	1-Si	1-Si	2. No	2. No	1-Si	No	1-Si	1-Si	Yes	1-Si	No	No	No	No	Yes	No	No	No	No	2.- No	2. No	2. No	2. No	1. Si	2. No	2. No	Yes	Yes
1-Antofagasta	461	2-Hombre	62	Chilean hispanic	5	25.859375	2. No;	1. Si	1-Si	1-Si	1-Si	1. Si	2. No	1-Si	Yes	1-Si	1-Si	No	2-No	No	No	No	No	No	No	Yes	No	No		2. No	2. No	2. No	2. No	2. No	2. No	No	Yes	Positive	Positive	Positive	Positive	Positive	Positive	Positive	56.19	27.5	19.6	2.0432727	Yes
1-Antofagasta	462	1-Mujer	61	Chilean hispanic	17	24.560326	2. No;	2. No						1-Si	No	1-Si	1-Si	No	2-No	No	No	No	No	No	No	No	No	No	2.- No	2. No	2. No	2. No	2. No	2. No	2. No	No	Yes	Positive	Positive	Positive	Positive	Positive	Positive	Positive	136.85	25.8	40.3	5.3042636	No
1-Antofagasta	463	2-Hombre	59	Chilean hispanic	9	33.641975	1. Si (SIGA A B5);	1. Si	1-Si	1-Si	1-Si	2. No	2. No	1-Si	No	1-Si	1-Si	Yes	1-Si	No	No	No	No	No	No	No	No	No	2.- No	2. No	2. No	2. No	2. No	2. No	2. No	No	Yes	Positive	Positive	Positive	Negative	Positive	Positive	Positive	15.78	13.5	30.2	1.1688889	Yes
1-Antofagasta	464	1-Mujer	38	Chilean hispanic	12	22.394806	1. Si (SIGA A B5);	1. Si	2-No	1-Si	1-Si	2. No	1. Si	1-Si	No	1-Si	1-Si	No	2-No	No	No	No	No	No	No	No	No	No	2.- No	2. No	2. No	2. No	2. No	2. No	2. No	No	No
1-Antofagasta	465	1-Mujer	63	Chilean hispanic	9	30.681179	1. Si (SIGA A B5);	1. Si	2-No	2-No	1-Si	2. No	2. No	1-Si	No	1-Si	1-Si	Yes	2-No	No	No	No	No	No	No	No	No	No	2.- No	2. No	2. No	2. No	1. Si	2. No	2. No	No	Yes	Positive	Positive	Negative	Negative	Positive	Negative	Negative	153.39	20.1	9.699999999999999	7.6313434	No
1-Antofagasta	466	1-Mujer	37	Chilean hispanic	10	36.052319	2. No;	1. Si	2-No	2-No	1-Si	2. No	1. Si	1-Si	Yes	1-Si	1-Si	No	2-No	No	No	No	No	Yes	Yes	No	No	No	2.- No	2. No	2. No	1. Si	2. No	2. No	2. No	No	No
1-Antofagasta	467	1-Mujer	11	Chilean hispanic		20.685825																								2. No	2. No	2. No	2. No	2. No	2. No	No	No
1-Antofagasta	468	2-Hombre	6	Chilean hispanic		17.936855																								2. No	2. No	2. No	2. No	2. No	2. No	No	No
1-Antofagasta	469	1-Mujer	28	Other	14	25.983452	2. No;	2. No						1-Si	No	1-Si	1-Si	Yes	1-Si	No	No	No	No	No	No	No	No	No	1.- Si	2. No	2. No	2. No	2. No	2. No	1. Si	Yes	No
1-Antofagasta	470	1-Mujer	15	Chilean hispanic	8	26.077551	2. No;	2. No						1-Si	No	1-Si	1-Si	No	1-Si	No	No	No	No	Yes	No	No	No	No	2.- No	2. No	1. Si	2. No	2. No	2. No	2. No	Yes	No
1-Antofagasta	471	1-Mujer	42	Other	11	27.804371	2. No;	2. No						1-Si	Yes	1-Si	1-Si	Yes	2-No	No	No	No	No	No	Yes	No	No	No	1.- Si	1. Si	1. Si	1. Si	2. No	2. No	2. No	Yes	Yes	Positive	Positive	Positive	Positive	Positive	Negative	Negative	86.75	38	25.1	2.2828948	No
1-Antofagasta	472	1-Mujer	12	Chilean hispanic	6	20.494572	2. No;	2. No						1-Si	No	2-No	1-Si	No	1-Si	No	No	No	No	Yes	No	No	No	No	2.- No	2. No	2. No	2. No	2. No	2. No	2. No	No	No
1-Antofagasta	473	2-Hombre	6	Other		15.572707																								2. No	2. No	2. No	2. No	2. No	2. No	No	Yes
1-Antofagasta	474	2-Hombre	7	Chilean hispanic		24.590641																								2. No	1. Si	2. No	2. No	2. No	2. No	No	No
1-Antofagasta	475	1-Mujer	2	Chilean hispanic		22.634676																								2. No	2. No	2. No	2. No	2. No	2. No	No	Yes
1-Antofagasta	476	2-Hombre	24	Chilean hispanic	17	19.789515	2. No;	1. Si	2-No	1-Si	2-No	2. No	1. Si	1-Si	No	1-Si	1-Si	No	2-No	No	No	No	No	Yes	No	No	No	No	2.- No	2. No	2. No	2. No	2. No	2. No	2. No	No	No
1-Antofagasta	477	2-Hombre	39	Chilean hispanic	6	36.434895	1. Si (SIGA A B5);	1. Si	1-Si	1-Si	1-Si	1. Si	1. Si	1-Si	Yes	1-Si	1-Si	Yes	1-Si	Yes	Yes	Yes	No	No	Yes	No	Yes	No	1.- Si	2. No	2. No	2. No	2. No	2. No	2. No	No	Yes
1-Antofagasta	478	1-Mujer	27	Chilean hispanic	7	25.898438	2. No;	2. No						1-Si	Yes	1-Si	1-Si	Yes	2-No	No	No	No	No	No	No	Yes	No	No	2.- No	2. No	2. No	2. No	2. No	2. No	2. No	No	Yes
1-Antofagasta	479	1-Mujer	49	Chilean hispanic	9	24.389326	1. Si (SIGA A B5);	1. Si	1-Si		1-Si	2. No	1. Si	2-No	Yes	1-Si	1-Si	Yes	2-No	No	No	No	No	No	No	Yes	Yes	No	2.- No	2. No	2. No	2. No	2. No	2. No	2. No	No	Yes	Positive	Positive	Positive	Negative	Negative	Positive	Positive	244.32	49.9	9.800000000000001	4.8961926	No
1-Antofagasta	480	1-Mujer	25	Chilean hispanic	10	34.710743	2. No;	1. Si	1-Si			2. No	2. No	1-Si	Yes	1-Si	1-Si	No	2-No	No	No	No	No	Yes	No	Yes	No	No	2.- No	2. No	1. Si	2. No	2. No	2. No	2. No	No	Yes
1-Antofagasta	481	1-Mujer	37	Chilean hispanic	14	36.054363	1. Si (SIGA A B5);	1. Si	1-Si	2-No	2-No	2. No	1. Si	1-Si	No	1-Si	1-Si	Yes	1-Si	No	No	No	No	No	No	No	No	No	2.- No	2. No	2. No	2. No	2. No	2. No	2. No	No	Yes
1-Antofagasta	482	2-Hombre	51	Chilean hispanic	3	28.183155	2. No;	1. Si	1-Si	1-Si	1-Si	1. Si	1. Si	1-Si	No	1-Si	1-Si	Yes	2-No	Yes	Yes	No	No	No	No	No	No	No	2.- No	2. No	2. No	2. No	2. No	2. No	2. No	No	Yes	Positive	Positive	Positive	Negative	Positive	Positive	Positive	11.79	3.7	8.199999999999999	3.1864865	No
1-Antofagasta	483	2-Hombre	29	Chilean hispanic	15	24.057539	1. Si (SIGA A B5);	1. Si	1-Si	1-Si	1-Si	1. Si	1. Si	1-Si	No	1-Si	1-Si	Yes	1-Si	No	No	No	No	Yes	No	No	No	No		2. No	2. No	2. No	2. No	2. No	2. No	No	Yes
1-Antofagasta	484	1-Mujer	60	Chilean hispanic	3	32.234932	1. Si (SIGA A B5);	2. No						1-Si	No	1-Si	1-Si	Yes	2-No	No	No	No	No	No	No	No	No	No	2.- No	2. No	2. No	2. No	2. No	2. No	2. No	No	Yes	Negative	Negative	Negative	Negative	Negative	Negative	Negative	97.81	20	11.4	4.8905001	No
1-Antofagasta	485	2-Hombre	56	Chilean hispanic	9	26.784754	2. No;	1. Si	2-No	1-Si		1. Si	1. Si	1-Si	No	1-Si	1-Si	Yes	2-No	No	No	No	No	Yes	No	No	No	No	2.- No	2. No	1. Si	2. No	2. No	2. No	2. No	No	Yes	Positive	Positive	Positive	Negative	Negative	Positive	Positive	13.14	16.3	8.1	.806135	Yes
1-Antofagasta	486	2-Hombre	49	Chilean hispanic	11	26.636667	1. Si (SIGA A B5);	1. Si	2-No	1-Si	2-No	2. No	2. No	1-Si	No	1-Si	1-Si	No	2-No	Yes	No	Yes	No	No	No	No	No	No	2.- No	2. No	2. No	2. No	1. Si	2. No	2. No	No	Yes	Positive	Positive	Positive	Negative	Positive	Positive	Positive	78.70999999999999	35.1	13.3	2.2424502	No
1-Antofagasta	487	1-Mujer	16	Chilean hispanic	10	19.073467	2. No;	2. No						1-Si	Yes	1-Si	1-Si	No	1-Si	No	No	No	No	No	Yes	No	No	No	2.- No	2. No	2. No	2. No	2. No	2. No	2. No	No
1-Antofagasta	488	1-Mujer	56	Chilean hispanic	5	28.69175	2. No;	1. Si	2-No	1-Si	1-Si	2. No	1. Si	1-Si	No	1-Si	1-Si	Yes	1-Si	No	No	No	No	No	No	No	No	No	2.- No	2. No	2. No	2. No	2. No	2. No	2. No	No	Yes	Positive	Positive	Positive	Positive	Positive	Positive	Positive	19.06	18.7	41.7	1.0192513	Yes
1-Antofagasta	489	2-Hombre	34	Chilean hispanic	12	28.442907	1. Si (SIGA A B5);	1. Si	1-Si	1-Si	1-Si	2. No	2. No	1-Si	Yes	1-Si	1-Si	Yes	2-No	No	No	No	No	Yes	Yes	Yes	No	No	1.- Si	2. No	2. No	2. No	2. No	2. No	2. No	No	Yes
1-Antofagasta	490	1-Mujer	27	Chilean hispanic	16	32.973518	1. Si (SIGA A B5);	1. Si	2-No	2-No	1-Si	1. Si	1. Si	1-Si	Yes	1-Si	1-Si	Yes	2-No	No	No	No	No	No	No	Yes	No	No	2.- No	2. No	1. Si	2. No	2. No	2. No	2. No	No	Yes
1-Antofagasta	491	2-Hombre	3	Chilean hispanic																										2. No	2. No	2. No		2. No	2. No	Yes	No
1-Antofagasta	492	1-Mujer	5	Chilean hispanic		15.950413																								2. No	2. No	2. No	2. No	2. No	2. No	Yes
1-Antofagasta	493	2-Hombre	57	Aymara/Quechua	15	31.540518	2. No;	2. No						1-Si	No	1-Si	1-Si	No	2-No	No	No	No	No	No	No	No	No	No	2.- No	2. No	2. No	2. No	2. No	2. No	2. No	No	Yes	Positive	Positive	Positive	Positive	Positive	Positive	Positive	104.7	42.1	38.4	2.4869359	No
1-Antofagasta	494	2-Hombre	64	Chilean hispanic	6	26.796753	2. No;	1. Si	1-Si	1-Si	2-No	2. No	1. Si	1-Si	Yes	1-Si	1-Si	Yes	1-Si	No	No	No	No	No	No	Yes	No	No	2.- No	2. No	2. No	2. No	1. Si	2. No	2. No	No	Yes	Positive	Positive	Positive	Negative	Positive	Positive	Positive	15.59	7.4	17.7	2.1067567	Yes
1-Antofagasta	495	2-Hombre	50	Chilean hispanic	10	27.860447	2. No;	1. Si	1-Si	1-Si	2-No	2. No	2. No	1-Si	No	1-Si	1-Si	Yes	2-No	No	No	No	No	No	No	No	No	No	2.- No	2. No	2. No	2. No	1. Si	2. No	2. No	No	Yes	Positive	Negative	Negative	Negative	Positive	Positive	Positive	79.95	14.6	15.5	5.4760275	No
1-Antofagasta	496	1-Mujer	59	Chilean hispanic	15	29.432133	2. No;	1. Si	1-Si	1-Si		2. No	1. Si	1-Si	No	1-Si	1-Si	Yes	2-No	No	No	No	No	No	No	No	No	No	2.- No	1. Si	2. No	2. No	2. No	2. No	2. No	No	Yes	Positive	Positive	Positive	Positive	Negative	Positive	Positive	41	8	8.699999999999999	5.125	No
1-Antofagasta	497	1-Mujer	47	Other	12	41.216724	1. Si (SIGA A B5);	1. Si	1-Si	1-Si	1-Si	2. No	2. No	1-Si	No	1-Si	1-Si	Yes	2-No	No	No	No	No	No	No	No	No	No	2.- No	2. No	2. No	2. No	2. No	2. No	2. No	No	Yes	Negative	Negative	Negative	Negative	Negative	Positive	Negative	61.78	11.6	18.7	5.3258619	No
1-Antofagasta	498	2-Hombre	46	Chilean hispanic	18	32.211758	1. Si (SIGA A B5);	2. No						1-Si	No	1-Si	1-Si	No	2-No	No	No	No	No	No	No	No	No	No	2.- No	2. No	2. No	2. No	2. No	2. No	2. No	No	Yes	Positive	Positive	Positive	Positive	Positive	Positive	Positive	105.15	23.3	109.3	4.5128756	No
1-Antofagasta	499	1-Mujer	12	Chilean hispanic	7	25.049042	2. No;	2. No						1-Si	Yes	1-Si	1-Si	No	2-No	No	No	No	No	Yes	Yes	No	No	No	2.- No	2. No	2. No	2. No	2. No	2. No	2. No	No	Yes
1-Antofagasta	500	1-Mujer	44	Chilean hispanic	1	28.639095	2. No;	1. Si	1-Si	2-No	1-Si	2. No	2. No	1-Si	No	1-Si	1-Si	No	2-No	No	No	No	No	No	No	No	No	No	2.- No	2. No	2. No	2. No	2. No	2. No	2. No	No	Yes	Positive	Positive	Positive	Positive	Negative	Negative	Negative	28.91	13.4	16.2	2.1574626	Yes
1-Antofagasta	501	1-Mujer	20	Chilean hispanic	13	18.977777	1. Si (SIGA A B5);	1. Si	1-Si	2-No	1-Si	1. Si	2. No	1-Si	Yes	1-Si	1-Si	Yes	2-No	No	No	No	No	No	Yes	Yes	No	No	2.- No	2. No	2. No	2. No	2. No	2. No	1. Si	Yes	Yes
1-Antofagasta	502	1-Mujer	54	Chilean hispanic	6	28.692272	2. No;	2. No						1-Si	Yes	1-Si	1-Si	Yes	1-Si	No	No	No	No	No	No	Yes	No	No	2.- No	1. Si	2. No	2. No	2. No	2. No		No	Yes	Positive	Positive	Positive	Negative	Positive	Positive	Positive	137.42	33.5	24.8	4.1020894	No
1-Antofagasta	503	1-Mujer	61	Chilean hispanic	9	41.759811	2. No;	2. No						1-Si	No	2-No	2-No	No	1-Si	No	No	No	No	Yes	No	No	No	No	2.- No	2. No	2. No	2. No	1. Si	2. No	2. No	No									61.23	7.2	15	8.5041666	No
1-Antofagasta	504	2-Hombre	54	Chilean hispanic	13	33.411282	2. No;	1. Si	1-Si	1-Si	1-Si	2. No	1. Si	1-Si	No	1-Si	1-Si	Yes	1-Si	No	No	No	No	No	No	No	No	No	2.- No	2. No	2. No	2. No	2. No	2. No	2. No	No	Yes	Positive	Positive	Positive	Positive	Positive	Positive	Positive	41.67	15.4	18.7	2.7058442	Yes
1-Antofagasta	505	1-Mujer	53	Chilean hispanic	12	26.027451	2. No;	1. Si		1-Si		2. No	2. No	1-Si	No	1-Si	1-Si	Yes	2-No	Yes	No	Yes	No	No	No	No	No	No	2.- No	2. No	2. No	1. Si	2. No	2. No	2. No	No	Yes	Positive	Positive	Positive	Positive	Positive	Negative	Positive	86.54000000000001	24.8	22	3.489516	No
1-Antofagasta	506	2-Hombre	61	Aymara/Quechua	17	42.698963	2. No;	2. No						1-Si	Yes	1-Si	1-Si	Yes	2-No	No	No	No	No	No	No	Yes	No	No	2.- No	2. No	2. No	2. No	1. Si	2. No	2. No	No	Yes	Positive	Positive	Positive	Negative	Negative	Positive	Positive	43.79	4.9	9.9	8.9367352	No
1-Antofagasta	507	1-Mujer	27	Other	10	24.179688	1. Si (SIGA A B5);	1. Si	1-Si	1-Si		1. Si	1. Si	1-Si	No	1-Si	1-Si	Yes	1-Si	No	No	No	No	No	No	No	No	No	2.- No	2. No	2. No	2. No	2. No	2. No	2. No	No	Yes
1-Antofagasta	508	2-Hombre	20	Chilean hispanic	17	26.703398		1. Si			1-Si	2. No	2. No	1-Si	Yes	1-Si	1-Si	Yes	1-Si	No	No	No	No	No	No	Yes	No	No		2. No	2. No	2. No	2. No	2. No	2. No	No	No
1-Antofagasta	509	1-Mujer	34	Chilean hispanic	14	27.847	2. No;	2. No						1-Si	Yes	1-Si	1-Si	No	2-No	No	No	No	No	No	No	Yes	No	No	2.- No	2. No	2. No	1. Si	2. No	2. No	2. No	No	Yes
1-Antofagasta	510	1-Mujer	44	Chilean hispanic	11	37.146614	1. Si (SIGA A B5);	2. No						1-Si	Yes	1-Si	1-Si	No	2-No	No	No	No	No	No	No	Yes	No	No	2.- No	2. No	2. No		2. No	2. No	1. Si	Yes	Yes	Positive	Positive	Positive	Negative	Positive	Positive	Positive	50.95	8.300000000000001	12.2	6.1385541	No
1-Antofagasta	511	2-Hombre	31	Chilean hispanic	9	23.98892	2. No;	1. Si	1-Si	1-Si	1-Si	1. Si	1. Si	1-Si	No	1-Si	1-Si	No	1-Si	Yes	Yes	No	No	Yes	No	No	No	No	1.- Si	2. No	2. No	2. No		2. No	2. No	No	Yes
1-Antofagasta	512	2-Hombre	24	Chilean hispanic	13	30.362328	2. No;	1. Si	1-Si	2-No	1-Si	1. Si	1. Si	1-Si	Yes	1-Si	1-Si	No	2-No	No	No	No	No	No	No	Yes	No	No	2.- No	1. Si	2. No	2. No	2. No	2. No	2. No	Yes	Yes
1-Antofagasta	513	2-Hombre	42	Aymara/Quechua	12	33.836304	1. Si (SIGA A B5);	1. Si	1-Si	1-Si	1-Si	1. Si	1. Si	2-No	No	1-Si	1-Si	Yes	2-No	No	No	No	No	No	No	No	No	No	2.- No	2. No	2. No	1. Si	2. No	2. No	1. Si	No	Yes	Positive	Positive	Positive	Negative	Negative	Positive	Negative	127.75	23.6	4.2	5.4131355	No
1-Antofagasta	514	1-Mujer	69	Chilean hispanic	10	40.767498	2. No;	2. No						1-Si	No	1-Si	1-Si	No	2-No	No	No	No	No	No	No	No	No	No	2.- No	1. Si	2. No	1. Si	2. No	2. No	2. No	No	Yes	Positive	Positive	Positive	Positive	Positive	Positive	Positive	122.73	26	29.7	4.7203846	No
1-Antofagasta	515	2-Hombre	50	Chilean hispanic	12	28.312243	2. No;	1. Si	1-Si	1-Si	1-Si	1. Si	2. No	1-Si	No	1-Si	1-Si	Yes	1-Si	Yes	Yes	No	Yes	Yes	No	No	No	No	2.- No	2. No	2. No	2. No	2. No	2. No	2. No	No	Yes	Positive	Positive	Positive	Positive	Positive	Positive	Positive	47.25	15.5	18.1	3.0483871	No
1-Antofagasta	516	2-Hombre	26	Chilean hispanic	12	32.966026	2. No;	2. No						1-Si	No	2-No	1-Si	No	2-No	No	No	No	No	No	No	No	No	No	2.- No	2. No	1. Si	1. Si	2. No	2. No	1. Si	Yes	No
1-Antofagasta	517	1-Mujer	49	Chilean hispanic	12	25.19372	2. No;	1. Si	1-Si	1-Si		2. No	2. No	1-Si	Yes	1-Si	1-Si	No	2-No	No	No	No	No	Yes	No	Yes	No	No	2.- No	2. No	2. No	1. Si	2. No	2. No	2. No	No	Yes	Negative	Negative	Negative	Negative	Negative	Negative	Negative	15.44	12.1	4.7	1.276033	Yes
1-Antofagasta	518	1-Mujer	56	Chilean hispanic	12	26.518187	1. Si (SIGA A B5);	1. Si	2-No	1-Si	1-Si	2. No	1. Si	1-Si	Yes	1-Si	1-Si	Yes	2-No	No	No	No	No	No	No	Yes	No	No	2.- No	2. No	2. No	1. Si	2. No	2. No	1. Si	No	Yes	Positive	Positive	Positive	Positive	Positive	Positive	Positive	81.67	52	45.1	1.5705769	No
1-Antofagasta	519	2-Hombre	52	Other	12	25.592342	1. Si (SIGA A B5);	1. Si	1-Si	1-Si	1-Si	2. No	2. No	1-Si	No	1-Si	1-Si	Yes	1-Si	No	No	No	No	No	No	No	No	No	2.- No	2. No	2. No	2. No	2. No	2. No	2. No	No	Yes	Positive	Positive	Positive	Positive	Positive	Positive	Negative	87.17	20	23.4	4.3585	No
1-Antofagasta	520	1-Mujer	34	Chilean hispanic	12	36.063164	1. Si (SIGA A B5);	1. Si	1-Si	1-Si	1-Si	2. No	1. Si	2-No	No	2-No	1-Si	Yes	1-Si	Yes	Yes	No	No	No	No	No	No	No	2.- No	2. No	2. No	1. Si	2. No	2. No	2. No	No	No
1-Antofagasta	521	1-Mujer	21	Chilean hispanic	15	26.046156	2. No;	1. Si	1-Si	2-No	1-Si	2. No	1. Si	1-Si	No	1-Si	1-Si	Yes	1-Si	No	No	No	No	No	No	No	No	No	2.- No	2. No	2. No	2. No	2. No	2. No	2. No	Yes	No
1-Antofagasta	522	1-Mujer	21	Other	12	27.654503	2. No;	1. Si	1-Si	1-Si	2-No	1. Si	1. Si	1-Si	No	1-Si	1-Si	Yes	1-Si	No	No	No	No	No	No	No	No	No	2.- No	2. No	2. No	2. No	2. No	2. No	2. No	No	Yes
1-Antofagasta	523	1-Mujer	61	Other	8	31.633715	2. No;	1. Si	1-Si	1-Si		2. No	1. Si	1-Si	No	1-Si	1-Si	Yes	2-No	No	No	No	No	Yes	No	No	No	No	2.- No							No	Yes	Positive	Positive	Positive	Positive	Positive	Positive	Negative	50.24	19.9	19.1	2.5246232	Yes
1-Antofagasta	524	1-Mujer	50	Aymara/Quechua	8	29.386057	2. No;	1. Si	1-Si	1-Si	2-No	2. No	2. No	1-Si	Yes	1-Si	1-Si	Yes	2-No	Yes	No	Yes	No	No	Yes	No	No	No	2.- No	2. No	2. No	2. No	2. No	2. No	2. No	No	Yes	Positive	Positive	Positive	Negative	Negative	Positive	Negative	53.48	16	21.9	3.3425	No
1-Antofagasta	525	2-Hombre	34	Chilean hispanic	8	30.44902	2. No;	1. Si	1-Si	1-Si	1-Si	1. Si	1. Si	1-Si	Yes	1-Si	1-Si	Yes	1-Si	Yes	Yes	No	No	No	No	Yes	No	No	2.- No	2. No	2. No	2. No	2. No	2. No	2. No	No	Yes
1-Antofagasta	526	1-Mujer	5	Chilean hispanic		15.70931																								2. No	2. No	1. Si	2. No	2. No	2. No	Yes
1-Antofagasta	527	2-Hombre	8	Chilean hispanic		21.83432																								2. No	2. No	2. No	2. No	2. No	2. No	No	Yes
1-Antofagasta	528	1-Mujer	22	Other	14	21.040648	2. No;	1. Si	1-Si		1-Si	2. No	2. No	1-Si	Yes	1-Si	1-Si	No	1-Si	No	No	No	No	No	Yes	No	No	No	2.- No	2. No	2. No	1. Si	2. No	2. No		No	Yes
1-Antofagasta	529	1-Mujer	29	Chilean hispanic	13	28.240667	1. Si (SIGA A B5);	1. Si	1-Si		1-Si	1. Si	2. No	1-Si	No	2-No	1-Si	No	1-Si	No	No	No	No	No	No	No	No	No	2.- No	2. No	1. Si	1. Si	2. No	2. No	2. No	No	Yes
1-Antofagasta	530	2-Hombre	11	Chilean hispanic		27.513008																								2. No	2. No	2. No	2. No	2. No	2. No	No	Yes
1-Antofagasta	531	1-Mujer	15	Chilean hispanic	11	22.865854	2. No;	2. No						1-Si	No	1-Si	1-Si	No	1-Si	No	No	No	No	No	No	No	No	No	2.- No	2. No	2. No	2. No	2. No	2. No	2. No	No	No
1-Antofagasta	532	2-Hombre	26	Chilean hispanic	13	23.661438	2. No;	1. Si	1-Si	1-Si	1-Si	2. No	1. Si	1-Si	No	1-Si	1-Si	Yes	2-No	No	No	No	No	No	No	No	No	No	2.- No	2. No	2. No	2. No	2. No	2. No	2. No	No	Yes
1-Antofagasta	533	2-Hombre	51	Other	18	25.477924	1. Si (SIGA A B5);	1. Si	1-Si	1-Si	1-Si	2. No	1. Si	1-Si	No	1-Si	1-Si	Yes	1-Si	No	No	No	No	Yes	No	No	No	No	2.- No	2. No	2. No	1. Si	2. No	2. No	2. No	No
1-Antofagasta	534	2-Hombre	25	Chilean hispanic	19	20.689161	2. No;	1. Si	1-Si	1-Si	1-Si	1. Si	2. No	1-Si	No	1-Si	1-Si	Yes	1-Si	No	No	No	No	No	No	No	No	No	1.- Si	2. No	2. No	2. No	2. No	2. No	2. No	No
1-Antofagasta	535	2-Hombre	19	Chilean hispanic	14	23.711845	2. No;	1. Si	1-Si	2-No	1-Si	2. No	2. No	1-Si	Yes	1-Si	1-Si	Yes	1-Si	No	No	No	No	Yes	Yes	Yes	Yes	No	2.- No	1. Si	2. No	2. No	2. No	2. No		No
1-Antofagasta	536	2-Hombre	22	Chilean hispanic	16	20.895061	2. No;	1. Si	1-Si	1-Si	1-Si	1. Si	2. No	1-Si	Yes	1-Si	1-Si	No	1-Si	No	No	No	No	Yes	Yes	No	No	No	2.- No		2. No	2. No	2. No	2. No		No	No
1-Antofagasta	537	2-Hombre	27	Chilean hispanic	13	30	2. No;	1. Si	2-No	2-No	1-Si	1. Si	2. No	1-Si	No	1-Si	1-Si	No	1-Si	No	No	No	No	No	No	No	No	Yes	2.- No	2. No	2. No		2. No	2. No		No
1-Antofagasta	538	1-Mujer	33	Chilean hispanic	8	26.291723	2. No;							1-Si	No	1-Si	1-Si	No	2-No	No	No	No	No	No	No	No	No	No	2.- No	2. No	2. No	1. Si	2. No	2. No	2. No	No	Yes
1-Antofagasta	539	1-Mujer	24	Chilean hispanic	10	42.852516	1. Si (SIGA A B5);	1. Si	1-Si	2-No	1-Si	2. No	1. Si	1-Si	Yes	1-Si	1-Si	No	2-No	No	No	No	No	No	No	Yes	No	No	2.- No	2. No	2. No	1. Si	2. No	2. No	2. No	Yes	No
1-Antofagasta	540	2-Hombre	60	Mapuche	12	31.314417	1. Si (SIGA A B5);	1. Si	1-Si	1-Si	1-Si	2. No	1. Si	1-Si	Yes	1-Si	1-Si	Yes	2-No	No	No	No	No	Yes	No	Yes	No	No	1.- Si	1. Si	2. No	2. No	2. No	2. No	2. No	No	Yes	Positive	Positive	Positive	Positive	Negative	Positive	Positive	88.29000000000001	20.8	8.4	4.2447114	No
1-Antofagasta	541	1-Mujer	53	Chilean hispanic	8	35.875618	2. No;	1. Si	1-Si	1-Si	1-Si	2. No	1. Si	1-Si	Yes	1-Si	1-Si	Yes	2-No	No	No	No	No	Yes	Yes	Yes	No	No	2.- No	2. No	2. No	1. Si	2. No	2. No	2. No	No	Yes	Positive	Positive	Positive	Positive	Negative	Positive	Positive	10.46	7.7	7.9	1.3584416	Yes
1-Antofagasta	542	2-Hombre	1	Chilean hispanic		17.077581																								2. No	2. No	2. No	2. No	2. No	2. No	No
1-Antofagasta	543	2-Hombre	13		6	21.755468	2. No;	2. No						1-Si	No	1-Si	1-Si	Yes	1-Si	No	No	No	No	No	No	No	No	No	2.- No	2. No	2. No	2. No	2. No	2. No	2. No	Yes	No
1-Antofagasta	544	1-Mujer	51	Aymara/Quechua	14	31.937834	2. No;	1. Si		1-Si	1-Si	2. No	2. No	1-Si	No	1-Si	1-Si	No	2-No	No	No	No	No	No	No	No	No	No	2.- No	2. No	2. No	2. No	2. No	2. No	1. Si	Yes	Yes	Negative	Negative	Negative	Negative	Negative	Negative	Negative	60.96	22.7	11.2	2.6854625	Yes
1-Antofagasta	545	2-Hombre	16	Chilean hispanic	10	22.304688	2. No;	2. No						1-Si	No	1-Si	1-Si	No	1-Si	No	No	No	No	Yes	No	No	No	No	2.- No	2. No	2. No	2. No	2. No	2. No	2. No	No	No
1-Antofagasta	546	1-Mujer	31	Chilean hispanic	12	24.783674	1. Si (SIGA A B5);	1. Si				2. No	1. Si	1-Si	Yes	1-Si	1-Si	Yes	1-Si	No	No	No	No	No	Yes	Yes	No	No	2.- No	2. No	2. No	2. No	2. No	2. No	2. No	No	Yes
1-Antofagasta	547	2-Hombre	36	Chilean hispanic	12	25.854109	1. Si (SIGA A B5);	1. Si	1-Si	2-No	2-No	1. Si	1. Si	1-Si	Yes	1-Si	1-Si	Yes	1-Si	No	No	No	No	No	Yes	Yes	No	No	2.- No	2. No	2. No	2. No	2. No	2. No	2. No	No	No
1-Antofagasta	548	1-Mujer	59	Chilean hispanic	9	22.221285	2. No;	1. Si	1-Si	2-No	2-No	2. No	1. Si	1-Si	Yes	1-Si	1-Si	Yes	2-No	No	No	No	No	Yes	Yes	Yes	No	No	1.- Si	2. No	2. No	1. Si	2. No	2. No	1. Si	No	Yes	Positive	Positive	Positive	Negative	Negative	Positive	Positive	43.28	18.3	4.2	2.3650274	Yes
1-Antofagasta	549	1-Mujer	64	Chilean hispanic	8	33.046627	2. No;	1. Si	1-Si	1-Si	1-Si	2. No		1-Si	No	1-Si	1-Si	Yes	2-No	No	No	No	No	No	No	No	No	No	1.- Si	1. Si	2. No	1. Si	2. No			No	Yes	Negative	Negative	Negative	Negative	Negative	Negative	Negative	48.89	8.5	4.6	5.7517648	No
1-Antofagasta	550	2-Hombre	60	Other	14	30.783459	2. No;	1. Si	2-No	1-Si	1-Si	2. No	1. Si	1-Si	No	1-Si	1-Si	Yes	1-Si	No	No	No	No	No	No	No	No	No	2.- No	2. No	2. No	2. No	2. No	2. No	2. No	No	Yes	Positive	Positive	Positive	Positive	Positive	Positive	Positive	56.75	13	19.3	4.3653846	No
1-Antofagasta	551	2-Hombre	23	Chilean hispanic	17	22.653269	2. No;	1. Si	1-Si	1-Si	2-No	2. No	2. No	1-Si	No	1-Si	1-Si	Yes	1-Si	No	No	No	No	No	No	No	No	No	2.- No	2. No	2. No	2. No	2. No	2. No	2. No	No
1-Antofagasta	552	2-Hombre	27	Chilean hispanic	22	23.470921	2. No;	1. Si				2. No	2. No	1-Si	Yes	1-Si	1-Si	Yes	2-No	No	No	No	No	Yes	Yes	Yes	No	No	2.- No	2. No	2. No	2. No	2. No	2. No	2. No	No	No
1-Antofagasta	553	2-Hombre	51	Chilean hispanic	12	25.31424	2. No;	1. Si	1-Si	1-Si	1-Si	1. Si	1. Si	1-Si	Yes	1-Si	1-Si	Yes	1-Si	Yes	Yes	No	No	No	No	Yes	Yes	No	2.- No	2. No	2. No	2. No	2. No	2. No		No	Yes	Positive	Positive	Positive	Negative	Negative	Positive	Positive	103.74	26.6	19.1	3.9000001	No
1-Antofagasta	554	2-Hombre	45	Other	14	33.363503	2. No;	1. Si	1-Si	1-Si	1-Si	2. No	2. No	1-Si	Yes	1-Si	1-Si	Yes	1-Si	No	No	No	No	No	No	Yes	No	No	2.- No	2. No	2. No	2. No	2. No	2. No	2. No	No	Yes	Positive	Positive	Positive	Negative	Negative	Positive	Positive	42.4	8.800000000000001	9.9	4.818182	No
1-Antofagasta	555	2-Hombre	57	Chilean hispanic	12	27.493877	1. Si (SIGA A B5);	1. Si	1-Si	2-No	1-Si	2. No	2. No	1-Si	No	1-Si	1-Si	Yes	2-No	No	No	No	No	No	No	No	No	No	2.- No	2. No	2. No	2. No	1. Si	2. No	2. No	No	Yes	Positive	Positive	Positive	Positive	Positive	Positive	Positive	99.48	22.9	16.1	4.3441048	No
1-Antofagasta	556	1-Mujer	41	Chilean hispanic	12	25.558844	1. Si (SIGA A B5);	1. Si	1-Si	2-No	1-Si	2. No	1. Si	1-Si	No	1-Si	1-Si	No	1-Si	No	No	No	No	No	No	No	No	No	2.- No	2. No	2. No	2. No	2. No	2. No	2. No	No	Yes	Positive	Positive	Positive	Positive	Positive	Positive	Positive	56.26	29.4	12.3	1.9136055	Yes
1-Antofagasta	557	1-Mujer	50	Chilean hispanic	6	30.234375	1. Si (SIGA A B5);	2. No						1-Si	No	1-Si	1-Si	No	1-Si	No	No	No	No	No	No	No	No	No	2.- No	2. No	2. No	1. Si	2. No	2. No	2. No	Yes	Yes	Positive	Positive	Positive	Positive	Positive	Positive	Positive	112.45	33.7	19.4	3.3367953	No
1-Antofagasta	558	1-Mujer	23	Chilean hispanic	12	31.931108	2. No;	2. No						1-Si	Yes	1-Si	1-Si	No	2-No	No	No	No	No	Yes	Yes	No	No	No	2.- No	2. No	2. No	2. No	2. No	2. No	2. No	No	Yes
1-Antofagasta	559	2-Hombre	54	Chilean hispanic	8	34.780739	1. Si (SIGA A B5);	1. Si	1-Si	1-Si	2-No	1. Si	1. Si	1-Si	Yes	1-Si	1-Si	Yes	1-Si	No	No	No	No	No	Yes	Yes	Yes	No	2.- No	2. No	2. No	1. Si	1. Si	2. No	2. No	No	Yes	Positive	Positive	Positive	Positive	Positive	Positive	Positive	18.57	12.5	24.4	1.4856	Yes
1-Antofagasta	560	1-Mujer	65	Chilean hispanic	1	27.911112	2. No;	1. Si	1-Si	2-No	2-No	2. No	1. Si	2-No	No	1-Si	1-Si	No	2-No	No	No	No	No	No	No	No	No	No	2.- No	2. No	2. No	2. No	1. Si	2. No	1. Si	No	Yes	Positive	Positive	Positive	Negative	Positive	Positive	Positive	248.38	39.1	14.5	6.3524299	No
1-Antofagasta	561	2-Hombre	65	Chilean hispanic	9	24.613983	1. Si (SIGA A B5);	1. Si	1-Si	1-Si	1-Si	1. Si	2. No	1-Si	Yes	1-Si	2-No	No	2-No	No	No	No	No	Yes	Yes	No	No	No	2.- No		2. No	2. No	1. Si	2. No	2. No	No	Yes	Positive	Positive	Positive	Positive	Negative	Positive	Positive	111.52	37.4	11.9	2.9818182	No
1-Antofagasta	562	1-Mujer	55	Chilean hispanic	11	26.845638	2. No;	1. Si	2-No	2-No	1-Si	2. No	2. No	1-Si	No	1-Si	1-Si	No	2-No	No	No	No	No	No	No	No	No	No	2.- No	2. No	2. No	2. No	2. No	2. No	2. No	Yes	No	Negative	Negative	Negative	Negative	Negative	Negative	Negative	46.68	10	4.4	4.6680002	No
1-Antofagasta	563	1-Mujer	65	Chilean hispanic	12	36.35141	2. No;	1. Si	2-No	2-No	1-Si	2. No	1. Si	1-Si	Yes	1-Si	1-Si	Yes	2-No	No	No	No	No	Yes	Yes	Yes	No	No	2.- No	2. No	2. No	2. No	2. No	2. No	2. No	No	No	Negative	Negative	Negative	Negative	Negative	Negative	Negative	7.31	9.5	2.8	.76947367	Yes
1-Antofagasta	564	1-Mujer	22	Chilean hispanic	19	22.824265	2. No;	1. Si	2-No	2-No	1-Si	2. No	1. Si	1-Si	Yes	1-Si	1-Si	No	1-Si	No	No	No	No	Yes	Yes	Yes	No	No	2.- No	2. No	1. Si	2. No	2. No	2. No	2. No	No	No
1-Antofagasta	565	2-Hombre	37	Chilean hispanic	12	33.302849	2. No;	1. Si	1-Si	1-Si	1-Si	2. No	2. No	1-Si	Yes	1-Si	1-Si	No	1-Si	No	No	No	No	Yes	Yes	Yes	No	No	1.- Si	2. No	2. No	2. No	2. No	2. No	2. No	Yes	Yes
1-Antofagasta	566	1-Mujer	62	Chilean hispanic	12	28.320782	2. No;	1. Si	1-Si	2-No	1-Si	1. Si	2. No	1-Si	No	1-Si	1-Si	No	2-No	No	No	No	No	No	No	No	No	No	2.- No	2. No	2. No	1. Si	2. No	2. No	1. Si	Yes	No	Negative	Negative	Negative	Negative	Negative	Negative	Negative	206.46	25.5	5.5	8.0964708	No
1-Antofagasta	567	2-Hombre	67	Chilean hispanic	12	29.273355	2. No;	1. Si	1-Si	1-Si		2. No	2. No	1-Si	No	1-Si	1-Si	Yes	2-No	No	No	No	No	Yes	No	No	No	No	2.- No	1. Si	2. No	2. No		2. No	2. No	No	Yes	Positive	Positive	Positive	Positive	Negative	Positive	Positive	141.09	48.8	31.9	2.8911886	No
1-Antofagasta	568	2-Hombre	58	Chilean hispanic	3	34.078461	2. No;	1. Si	1-Si	1-Si	2-No	2. No	2. No	1-Si	No	1-Si	1-Si	Yes	2-No	No	No	No	No	No	No	No	No	No	2.- No	2. No	2. No	2. No	2. No	2. No	2. No	No	Yes	Positive	Positive	Positive	Negative	Negative	Positive	Positive	67.74	21.8	26.2	3.1073394	No
1-Antofagasta	570	2-Hombre	16		10	25.7908	2. No;	1. Si	1-Si	2-No	1-Si	1. Si	2. No	1-Si	No	1-Si	1-Si	No	2-No	No	No	No	No	No	No	No	No	No	2.- No	2. No	2. No	2. No	2. No	2. No	2. No	No	No
1-Antofagasta	571	1-Mujer	8	Chilean hispanic		16.90947																								2. No	2. No	2. No	2. No	2. No	2. No	Yes	No
1-Antofagasta	572	1-Mujer	12	Chilean hispanic		20.876278	1. Si (SIGA A B5);								No			No		No	No	No	No	No	No	No	No	No		2. No	2. No	2. No	2. No	2. No	2. No	No	No
1-Antofagasta	573	1-Mujer	53	Chilean hispanic	12	28.200691	1. Si (SIGA A B5);	1. Si	1-Si	1-Si	1-Si	2. No	2. No	1-Si	No	1-Si	1-Si	Yes	2-No	No	No	No	No	No	No	No	No	No	2.- No	2. No	2. No	2. No	2. No	2. No	2. No	Yes	Yes	Positive	Positive	Positive	Positive	Positive	Positive	Positive	99.48	24.9	21	3.9951806	No
1-Antofagasta	574	2-Hombre	15	Chilean hispanic	10	24.340986	2. No;	2. No						1-Si	No	1-Si	1-Si	No	2-No	No	No	No	No	No	No	No	No	No	2.- No	2. No	1. Si	2. No	2. No	2. No	2. No	No	No
1-Antofagasta	575	2-Hombre	36	Chilean hispanic	12	29.561945	1. Si (SIGA A B5);	1. Si	1-Si	1-Si	1-Si	2. No	1. Si	1-Si	Yes	1-Si	1-Si	Yes	1-Si	No	No	No	No	Yes	Yes	Yes	No	No	2.- No	2. No	2. No	2. No	2. No	2. No	2. No	No	Yes
1-Antofagasta	576	2-Hombre	15	Chilean hispanic	11	22.270969	2. No;	1. Si	1-Si	2-No	1-Si	2. No	2. No	1-Si	No	1-Si	1-Si	Yes	2-No	No	No	No	No	No	No	No	No	No	2.- No	2. No	2. No	2. No	2. No	2. No	2. No	No	Yes
1-Antofagasta	577	2-Hombre	42	Chilean hispanic	17	33.029461	1. Si (SIGA A B5);	1. Si	2-No	1-Si	1-Si	1. Si	2. No	1-Si	No	1-Si	1-Si	Yes	1-Si	No	No	No	No	No	No	No	No	No	2.- No	2. No	2. No	2. No	2. No	2. No	2. No	No	No	Negative	Negative	Negative	Negative	Negative	Negative	Negative	39.14	8.1	5.2	4.832099	No
1-Antofagasta	578	1-Mujer	47	Chilean hispanic	14	31.190708	2. No;	2. No						1-Si	No	1-Si	1-Si	No	2-No	No	No	No	No	No	No	No	No	No	2.- No	2. No	1. Si	2. No	2. No	2. No	2. No	No		Negative	Negative	Negative	Negative	Negative	Negative	Negative	92.37000000000001	10.6	7.6	8.7141514	No
1-Antofagasta	579	2-Hombre	14	Chilean hispanic	9	22.422146	2. No;	2. No						1-Si	No	2-No	1-Si	No	1-Si	No	No	No	No	No	No	No	No	No	2.- No	2. No	2. No	2. No	2. No	2. No	2. No	No	No
1-Antofagasta	580	1-Mujer	8	Chilean hispanic		23.501894																								2. No	1. Si	1. Si	2. No	2. No	2. No	Yes	No
1-Antofagasta	581	2-Hombre	8	Chilean hispanic		27.395958																								2. No	2. No	2. No	2. No	2. No	2. No	No	No
1-Antofagasta	582	1-Mujer	34	Chilean hispanic	12	34.026466	2. No;	1. Si	1-Si	2-No	1-Si	2. No	1. Si	1-Si	Yes	1-Si	1-Si	No	2-No	No	No	No	No	Yes	Yes	Yes	No	No	2.- No	2. No	2. No	1. Si	2. No	2. No	2. No	Yes	Yes
1-Antofagasta	584	1-Mujer	31	Chilean hispanic	12	41.6609	2. No;	2. No						1-Si	Yes	1-Si	1-Si	No	2-No	No	No	No	No	No	No	Yes	No	No	2.- No	2. No	2. No	1. Si	2. No	2. No	2. No	No	Yes
1-Antofagasta	585	1-Mujer	66	Chilean hispanic	15	26.960514	2. No;	1. Si	2-No	1-Si	2-No	2. No	1. Si	1-Si	Yes	1-Si	1-Si	Yes	2-No	No	No	No	No	Yes	Yes	Yes	No	No	2.- No	2. No	2. No	2. No	2. No	2. No	1. Si	No	Yes	Positive	Positive	Positive	Negative	Positive	Positive	Positive	211.85	48.7	26.9	4.3501029	No
1-Antofagasta	586	1-Mujer	19	Other	12	19.281292	2. No;	1. Si	1-Si	2-No	2-No	2. No	2. No	1-Si	Yes	1-Si	1-Si	Yes	2-No	No	No	No	No	No	Yes	No	No	No	2.- No	2. No	2. No	2. No	2. No	2. No	2. No	Yes	Yes
1-Antofagasta	587	2-Hombre	45	Chilean hispanic	14	24.578972	2. No;	1. Si	1-Si	1-Si		2. No	2. No	1-Si	No	1-Si	1-Si	Yes	2-No	No	No	No	No	No	No	No	No	No	2.- No	2. No	2. No	2. No	2. No	2. No	1. Si	Yes	No	Positive	Negative	Negative	Negative	Positive	Positive	Positive	75.55	11.9	6.7	6.3487396	No
1-Antofagasta	588	2-Hombre	22	Chilean hispanic	18	22.498583	2. No;	1. Si	1-Si	2-No	1-Si	1. Si	2. No	1-Si	Yes	1-Si	1-Si	Yes	1-Si	No	No	No	No	No	No	Yes	No	No	2.- No	2. No	2. No	2. No	2. No	2. No	2. No	No	No
1-Antofagasta	589	1-Mujer	27	Aymara/Quechua	19	31.866055	2. No;	1. Si	1-Si	1-Si	1-Si	2. No	2. No	1-Si	Yes	1-Si	1-Si	Yes	2-No	No	No	No	No	No	Yes	Yes	No	No	2.- No	2. No	2. No	2. No	2. No	2. No	2. No	No	Yes
1-Antofagasta	590	1-Mujer	57	Chilean hispanic	9	25.744917	2. No;	2. No						1-Si	Yes	1-Si	1-Si	No	2-No	No	No	No	No	Yes	No	Yes	No	No	2.- No	2. No	2. No	2. No	2. No	2. No	2. No	No	Yes	Positive	Positive	Positive	Positive	Positive	Positive	Positive	224.61	74.3	73.2	3.0230148	No
1-Antofagasta	591	2-Hombre	68	Chilean hispanic	7	22.732977	2. No;	1. Si	1-Si	1-Si	2-No	2. No	2. No	1-Si	Yes	1-Si	1-Si	Yes	1-Si	No	No	No	No	No	No	Yes	No	No	2.- No	2. No	2. No	2. No	2. No	2. No	2. No	No	Yes	Positive	Positive	Positive	Positive	Positive	Positive	Positive	38.25	17.2	14.9	2.2238371	Yes
1-Antofagasta	592	2-Hombre	53	Chilean hispanic	12	27.099251	2. No;	1. Si	1-Si	1-Si	2-No	2. No	2. No	1-Si	No	1-Si	1-Si	Yes	1-Si	No	No	No	No	No	No	No	No	No	2.- No	2. No	1. Si	2. No	2. No	2. No	2. No	Yes	Yes	Positive	Positive	Positive	Positive	Negative	Positive	Positive	69.38	17.3	15.6	4.0104046	No
1-Antofagasta	593	2-Hombre	48	Chilean hispanic	17	31.77046	2. No;	1. Si	1-Si	1-Si	1-Si	2. No	2. No	1-Si	No	1-Si	1-Si	Yes	2-No	Yes	No	Yes	No	No	No	No	No	No	2.- No	2. No	2. No	2. No	2. No	2. No	2. No	No	Yes	Positive	Positive	Positive	Positive	Positive	Positive	Positive	78.43000000000001	19.3	29.4	4.0637307	No
1-Antofagasta	594	1-Mujer	22	Chilean hispanic	15	18.476563	2. No;	1. Si	2-No	1-Si	1-Si	2. No	2. No	1-Si	No	1-Si	1-Si	Yes	1-Si	No	No	No	No	No	No	No	No	No	2.- No	2. No	2. No	2. No	2. No	2. No	2. No	No	Yes
1-Antofagasta	595	1-Mujer	62	Mapuche	11		2. No;	2. No						1-Si	Yes	1-Si	1-Si	No	2-No	No	No	No	No	Yes	Yes	Yes	No	No	2.- No		2. No	2. No	2. No	2. No	1. Si	No	Yes	Positive	Positive	Positive	Negative	Positive	Positive	Positive	116.3	35.2	29.4	3.3039773	No
1-Antofagasta	596	2-Hombre	64	Chilean hispanic	6	27.390919	1. Si (SIGA A B5);	1. Si	1-Si	1-Si	1-Si	2. No	2. No	1-Si	No	1-Si	1-Si	Yes	1-Si	No	No	No	No	No	No	No	No	No	2.- No	2. No	2. No	2. No	2. No	2. No	2. No	No	Yes	Positive	Positive	Positive	Negative	Positive	Positive	Positive	58.2	15.5	19.2	3.7548387	No
1-Antofagasta	597	1-Mujer	20	Chilean hispanic	13	32.548477	2. No;	1. Si	1-Si	2-No	2-No	2. No	1. Si	1-Si	No	1-Si	1-Si	Yes	1-Si	No	No	No	No	No	No	No	No	No	2.- No	2. No	2. No	2. No	2. No	2. No	2. No	No	No
1-Antofagasta	598	2-Hombre	68	Chilean hispanic	14	23.63237	2. No;	1. Si	1-Si	1-Si	1-Si	1. Si	1. Si	1-Si	No	1-Si	1-Si	Yes	2-No	Yes	No	Yes	No	No	No	No	No	No	2.- No	2. No	2. No	2. No	1. Si	2. No	2. No	No	Yes	Positive	Positive	Positive	Negative	Positive	Positive	Positive	93.94	43.5	8.199999999999999	2.1595402	No
1-Antofagasta	599	1-Mujer	41	Chilean hispanic	14	27.777779	1. Si (SIGA A B5);	2. No						1-Si	Yes	1-Si	1-Si	No	1-Si	No	No	No	No	No	No	Yes	No	No	2.- No	2. No	2. No	1. Si	1. Si	2. No	2. No	No	Yes	Positive	Positive	Positive	Positive	Positive	Positive	Positive	85.42	29.5	5.5	2.8955932	No
1-Antofagasta	600	2-Hombre	65	Chilean hispanic	13	24.967339	1. Si (SIGA A B5);	1. Si	1-Si	1-Si	1-Si	1. Si	2. No	1-Si	Yes	1-Si	1-Si	Yes	1-Si	Yes	No	Yes	No	No	No	Yes	No	No	2.- No	2. No	2. No	2. No	1. Si	2. No	2. No	No	Yes	Positive	Positive	Positive	Positive	Positive	Positive	Positive	108.31	37.8	27	2.8653438	No
1-Antofagasta	601	2-Hombre	35	Chilean hispanic	11	28.190914	2. No;	2. No						1-Si	No	1-Si	1-Si	Yes	1-Si	No	No	No	No	No	No	No	No	No	2.- No	2. No	2. No	2. No	2. No	2. No	2. No	No	Yes
1-Antofagasta	602	1-Mujer	64	Chilean hispanic	8	32.072369	2. No;	1. Si	1-Si	1-Si	2-No	2. No	1. Si	1-Si	No	1-Si	1-Si	Yes	1-Si	No	No	No	No	No	No	No	No	No	2.- No	2. No	2. No	2. No	2. No	2. No	2. No	No	Yes	Positive	Positive	Positive	Positive	Positive	Positive	Positive	71.92	21	118.9	3.424762	No
1-Antofagasta	603	2-Hombre	18	Chilean hispanic	13	26.747404	2. No;	1. Si	2-No	2-No	1-Si	2. No	2. No	1-Si	Yes	1-Si	1-Si	Yes	1-Si	No	No	No	No	No	No	Yes	No	No	2.- No	2. No	1. Si	2. No	2. No	2. No	2. No	No	Yes
1-Antofagasta	604	2-Hombre	46	Chilean hispanic	9	27.871824	2. No;	1. Si	2-No	1-Si	1-Si	2. No	1. Si	1-Si	Yes	1-Si	1-Si	Yes	1-Si	No	No	No	No	No	Yes	Yes	No	No	2.- No	2. No	2. No	2. No	2. No	2. No	2. No	No	Yes	Positive	Positive	Positive	Positive	Positive	Positive	Positive	67.26000000000001	14.4	20	4.6708331	No
1-Antofagasta	605	1-Mujer	46	Chilean hispanic	12	27.901052	2. No;	1. Si	1-Si	1-Si	1-Si	1. Si	1. Si	1-Si	No	1-Si	1-Si	Yes	1-Si	No	No	No	No	No	No	No	No	No	2.- No	2. No	1. Si	2. No	2. No	2. No	2. No	Yes	No	Positive	Positive	Positive	Negative	Negative	Negative	Positive	27.12	5.7	9.4	4.7578945	No
1-Antofagasta	607	1-Mujer	22	Chilean hispanic	14	27.699549	2. No;	2. No						1-Si	No	1-Si	2-No	No	2-No	No	No	No	No	No	No	No	No	No	2.- No	2. No	2. No	2. No	2. No	2. No	2. No	No	No
1-Antofagasta	608	1-Mujer	32	Other	14	23.632271	2. No;	2. No						1-Si	No	1-Si	1-Si	No	2-No	No	No	No	No	Yes	No	No	No	No	2.- No	2. No	2. No	2. No	2. No	2. No	2. No	No	Yes
1-Antofagasta	609	1-Mujer	64	Chilean hispanic	10	44.817802	2. No;	1. Si	2-No	2-No	2-No	2. No	2. No	1-Si	Yes	1-Si	1-Si	No	2-No	No	No	No	No	Yes	No	Yes	No	No	2.- No	2. No	2. No	2. No	1. Si	2. No	2. No	Yes	Yes	Positive	Positive	Positive	Positive	Positive	Positive	Positive	38.32	9.199999999999999	37.9	4.1652174	No
1-Antofagasta	610	2-Hombre	60	Chilean hispanic	13	28.907255	2. No;	1. Si	1-Si	1-Si	2-No	2. No		1-Si	No	1-Si	1-Si	Yes	1-Si	No	No	No	No	No	No	No	No	No	2.- No	2. No	2. No	2. No	2. No	2. No	2. No	Yes	Yes	Positive	Positive	Positive	Positive	Positive	Positive	Positive	96.95	30.9	18.2	3.1375403	No
1-Antofagasta	611	1-Mujer	46	Aymara/Quechua	18	26.835787	2. No;	1. Si	2-No	1-Si	1-Si	2. No	2. No	1-Si	No	1-Si	1-Si	Yes	2-No	Yes	No	Yes	No	No	No	No	No	No	2.- No	2. No	2. No	2. No	2. No	2. No	2. No	No	No	Positive	Positive	Positive	Negative	Negative	Negative	Negative	37.04	8.699999999999999	37	4.2574711	No
1-Antofagasta	612	2-Hombre	65	Chilean hispanic	8	33.740902	2. No;	1. Si	1-Si	1-Si	2-No	2. No	1. Si	1-Si	No	1-Si	1-Si	Yes	2-No	No	No	No	No	Yes	No	No	No	No	2.- No	1. Si	2. No	2. No	2. No	2. No	1. Si	No	Yes	Positive	Positive	Positive	Positive	Positive	Positive	Positive	34.44	6.4	19	5.3812499	No
1-Antofagasta	613	1-Mujer	50	Chilean hispanic	13	32.647011	2. No;	2. No						1-Si	Yes	1-Si	1-Si	No	1-Si	No	No	No	No	No	No	Yes	No	No	1.- Si	2. No	2. No	1. Si	2. No	2. No	1. Si	Yes	No	Negative	Negative	Negative	Negative	Negative	Negative	Negative	11.53	4.6	4.8	2.5065217	Yes
1-Antofagasta	614	2-Hombre	27	Chilean hispanic	14	33.262142	2. No;	1. Si	1-Si	1-Si	1-Si	2. No	2. No	1-Si	No	1-Si	1-Si	Yes	2-No	No	No	No	No	Yes	No	No	No	No	2.- No	2. No	2. No	2. No	2. No	2. No	2. No	Yes	Yes
1-Antofagasta	615	2-Hombre	29	Chilean hispanic	14	14.769923	2. No;	1. Si	2-No	2-No	2-No	2. No	1. Si	1-Si	No	1-Si	1-Si	Yes	2-No	No	No	No	No	No	No	No	No	No	2.- No	1. Si	2. No	2. No	2. No	2. No	2. No	No	Yes
1-Antofagasta	616	1-Mujer	38	Chilean hispanic	16	24.044445	2. No;	1. Si	2-No	1-Si	2-No	2. No	2. No	1-Si	Yes	1-Si	1-Si	Yes	1-Si	No	No	No	No	Yes	Yes	No	No	Yes	2.- No	1. Si	2. No	2. No	2. No	2. No	1. Si	Yes	Yes
1-Antofagasta	617	1-Mujer	60	Chilean hispanic	3	29.155767	2. No;	1. Si	2-No	1-Si	1-Si	2. No	1. Si	1-Si	No	1-Si	1-Si	Yes	1-Si	No	No	No	No	Yes	No	No	No	No	1.- Si	1. Si	2. No	1. Si	2. No	2. No	1. Si	No	Yes	Positive	Positive	Positive	Positive	Positive	Positive	Positive	50.1	31.9	22.6	1.5705329	Yes
1-Antofagasta	618	1-Mujer	53	Chilean hispanic	6	23.738037	1. Si (SIGA A B5);	1. Si	1-Si	1-Si	2-No	2. No	2. No	1-Si	No	1-Si	1-Si	Yes	2-No	No	No	No	No	No	No	No	No	No	2.- No	2. No	1. Si	1. Si	1. Si	1. Si	2. No	Yes	Yes	Positive	Positive	Positive	Positive	Positive	Positive	Positive	84.31	21.5	32.2	3.9213953	No
1-Antofagasta	619	1-Mujer	46	Chilean hispanic	4	24.990389	1. Si (SIGA A B5);	2. No						1-Si	Yes	1-Si	1-Si	No	2-No	No	No	No	No	No	Yes	No	No	No	2.- No	2. No	2. No	2. No	2. No	2. No	2. No	No	Yes	Positive	Positive	Positive	Negative	Positive	Positive	Positive	72.05	21	14.2	3.4309523	No
1-Antofagasta	620	1-Mujer	38	Chilean hispanic	8	40.390186	2. No;	2. No						1-Si	No	1-Si	1-Si	No	1-Si	No	No	No	No	No	No	No	No	No	2.- No	2. No	2. No	2. No	2. No	2. No	2. No	No	Yes
1-Antofagasta	621	1-Mujer	23	Chilean hispanic	15	30.161077	1. Si (SIGA A B5);	1. Si	1-Si		1-Si	1. Si	1. Si	1-Si	No	1-Si	1-Si	Yes	2-No	No	No	No	No	No	No	No	No	No	2.- No	2. No	2. No	2. No	2. No	2. No	1. Si	No	No
1-Antofagasta	622	1-Mujer	51	Aymara/Quechua	17	32.26273	2. No;	1. Si				2. No	1. Si	1-Si	No	1-Si	1-Si	Yes	2-No	No	No	No	No	No	No	No	No	No	1.- Si	2. No	2. No	2. No	2. No	1. Si	2. No	No	Yes	Positive	Positive	Positive	Positive	Negative	Positive	Positive	69.45	16	42.7	4.3406248	No
1-Antofagasta	623	2-Hombre	52	Chilean hispanic	6	28.43396	2. No;	1. Si	1-Si	1-Si	2-No	2. No	2. No	1-Si	Yes	1-Si	1-Si	Yes	2-No	No	No	No	No	Yes	No	Yes	Yes	No	1.- Si	2. No	2. No	2. No	2. No	2. No	2. No	No	Yes	Positive	Positive	Positive	Positive	Positive	Positive	Positive	67.47	16.6	20.1	4.0644579	No
1-Antofagasta	624	1-Mujer	68	Chilean hispanic	8	29.605263	2. No;	2. No						1-Si	No	1-Si	1-Si	Yes	1-Si	No	No	No	No	No	No	No	No	No	2.- No	2. No	2. No	2. No	2. No	2. No	2. No	No	No	Negative	Negative	Negative	Negative	Negative	Negative	Negative	5.37	8.5	5.1	.63176471	Yes
1-Antofagasta	625	1-Mujer	40	Chilean hispanic	12	24.755648	2. No;	1. Si	1-Si	1-Si		2. No	1. Si	1-Si	Yes	1-Si	1-Si	No	2-No	No	No	No	No	Yes	Yes	No	No	No	2.- No	2. No	1. Si	1. Si	2. No	2. No	1. Si	Yes	Yes	Positive	Positive	Positive	Positive	Positive	Negative	Negative	48.61	10.2	49.1	4.7656865	No
1-Antofagasta	626	2-Hombre	14	Chilean hispanic	8	18.878012	2. No;	2. No						1-Si	No	2-No	1-Si	No	1-Si	No	No	No	No	No	No	No	No	No	2.- No	2. No	2. No	2. No	2. No	2. No	2. No	No	Yes
1-Antofagasta	627	2-Hombre	59	Chilean hispanic	15	33.110203	1. Si (SIGA A B5);	1. Si	1-Si	1-Si	1-Si	2. No	1. Si	1-Si	No	1-Si	1-Si	Yes	1-Si	No	No	No	No	Yes	No	No	No	No	2.- No	2. No	2. No	2. No	2. No	1. Si	1. Si	No	Yes	Positive	Positive	Positive	Negative	Positive	Positive	Negative	51.02	14.2	10.6	3.5929577	No
1-Antofagasta	628	2-Hombre	12	Chilean hispanic	7	24.765869	2. No;	2. No						1-Si	Yes	1-Si	1-Si	No	2-No	No	No	No	No	Yes	No	Yes	No	No	2.- No	1. Si	2. No	2. No	2. No	2. No	2. No	No	No
1-Antofagasta	629	1-Mujer	40	Chilean hispanic	17	24.908789	2. No;	1. Si			1-Si	2. No	2. No	1-Si	No	1-Si	1-Si	No		No	No	No	No	No	No	No	No	No	2.- No	2. No	2. No	2. No	2. No	2. No	2. No	Yes	Yes	Positive	Positive	Positive	Positive	Positive	Positive	Positive	65.83	18.8	15.9	3.5015957	No
1-Antofagasta	630	1-Mujer	29	Chilean hispanic	18	31.037649	2. No;	1. Si	2-No	1-Si	1-Si	2. No	1. Si	1-Si	Yes	1-Si	1-Si	Yes	1-Si	No	No	No	No	Yes	Yes	No	No	Yes	2.- No	2. No	2. No	2. No	2. No	2. No	2. No	Yes	Yes
1-Antofagasta	631	2-Hombre	45	Mapuche	16	29.308163	2. No;	1. Si	1-Si	1-Si	1-Si	2. No	1. Si	1-Si	No	1-Si	1-Si	Yes	2-No	No	No	No	No	No	No	No	No	No	2.- No	2. No	2. No	2. No	2. No	2. No	2. No	No	Yes	Negative	Negative	Negative	Negative	Negative	Negative	Negative	43.06	11.7	7.8	3.680342	No
1-Antofagasta	632	2-Hombre	38	Chilean hispanic	16	25.20821	2. No;	1. Si	1-Si	1-Si	1-Si	2. No	2. No	1-Si	Yes	1-Si	1-Si	Yes	2-No	Yes	Yes	No	No	No	Yes	Yes	No	No	2.- No	2. No	2. No	2. No	2. No	2. No	2. No	No	No
1-Antofagasta	633	1-Mujer	52	Chilean hispanic	0	28.523199	2. No;	2. No						1-Si	No	1-Si	1-Si	No	1-Si	No	No	No	No	Yes	No	No	No	No	1.- Si	2. No	2. No	1. Si	2. No	2. No	1. Si	No	Yes	Positive	Positive	Positive	Positive	Negative	Positive	Positive	87.66	37.4	11.5	2.3438504	No
1-Antofagasta	634	2-Hombre	19	Other	14	22.160494	1. Si (SIGA A B5);	1. Si	1-Si	2-No	1-Si	2. No	1. Si	1-Si	Yes	1-Si	1-Si	Yes	1-Si	Yes	Yes	No	No	Yes	Yes	No	No	No	2.- No	2. No	2. No	2. No	2. No	2. No	2. No	Yes	Yes
1-Antofagasta	635	2-Hombre	23	Other	16	26.128611	2. No;	1. Si	1-Si	1-Si	2-No	1. Si	1. Si	1-Si	Yes	1-Si	1-Si	Yes	2-No	No	No	No	No	Yes	Yes	Yes	No	No	2.- No	2. No	2. No	2. No	2. No	2. No	1. Si	No	Yes
1-Antofagasta	636	1-Mujer	35	Chilean hispanic	14	29.336096	1. Si (SIGA A B5);	1. Si	1-Si	2-No	1-Si	2. No	2. No	2-No	No	1-Si	1-Si	Yes	1-Si	No	No	No	No	No	No	No	No	No	1.- Si	2. No	2. No	2. No	2. No	2. No	2. No	No	Yes
1-Antofagasta	637	1-Mujer	39	Other	17	25.063644	1. Si (SIGA A B5);	1. Si	1-Si	1-Si	1-Si	1. Si	2. No	1-Si	Yes	1-Si	1-Si	No	2-No	No	No	No	No	Yes	Yes	Yes	No	No	1.- Si	2. No	2. No	2. No	2. No	2. No	2. No	Yes	Yes
1-Antofagasta	638	2-Hombre	19	Other	12	25.184334	2. No;	2. No						1-Si	No	1-Si	1-Si	No	1-Si	No	No	No	No	No	No	No	No	No	2.- No	2. No	2. No	2. No	2. No	2. No	2. No	No	No
1-Antofagasta	639	2-Hombre	34	Other	15	29.389177	1. Si (SIGA A B5);	1. Si	1-Si	1-Si	1-Si	2. No	2. No	1-Si	No	1-Si	1-Si	Yes	2-No	No	No	No	No	No	No	No	No	No	2.- No	2. No	2. No	2. No	2. No	2. No	2. No	No	Yes
1-Antofagasta	640	2-Hombre	15	Mapuche	9	19.694214	2. No;	1. Si	1-Si	1-Si	1-Si	1. Si	2. No	1-Si	No	1-Si	1-Si	Yes	2-No	No	No	No	No	No	No	No	No	No	1.- Si	2. No	2. No	2. No	2. No	2. No	2. No	No	No
1-Antofagasta	641	2-Hombre	25	Chilean hispanic	18	28.995501	2. No;	1. Si	1-Si			2. No	1. Si	1-Si	No	1-Si	1-Si	Yes	1-Si	No	No	No	No	No	No	No	No	No	2.- No	2. No	2. No	2. No	2. No	2. No	2. No	No	Yes
1-Antofagasta	642	2-Hombre	52	Chilean hispanic	16	25.748392	2. No;	1. Si	1-Si	1-Si	1-Si	2. No	2. No	1-Si	No	1-Si	1-Si	Yes	2-No	No	No	No	No	No	No	No	No	No	2.- No	1. Si	2. No	2. No	2. No	2. No	2. No	No	Yes	Positive	Positive	Positive	Positive	Positive	Positive	Positive	50.74	22.1	15.9	2.2959275	Yes
1-Antofagasta	643	2-Hombre	58	Chilean hispanic	12	34.917522	2. No;	1. Si	1-Si	1-Si	2-No	2. No	2. No	1-Si	No	1-Si	1-Si	Yes	2-No	Yes	No	Yes	No	Yes	No	No	No	No	2.- No	2. No	2. No	2. No	2. No	2. No	2. No	No	Yes	Positive	Positive	Positive	Negative	Positive	Positive	Positive	108.15	43	26.7	2.5151162	No
1-Antofagasta	644	2-Hombre	49	Chilean hispanic	18	31.111111	1. Si (SIGA A B5);	1. Si	1-Si	1-Si	1-Si	1. Si	1. Si	1-Si	Yes	1-Si	1-Si	Yes	1-Si	Yes	Yes	No	No	No	No	Yes	No	No	2.- No	2. No	2. No	1. Si	2. No	2. No	2. No	No	Yes	Negative	Negative	Negative	Negative	Negative	Negative	Negative	56.33	15.5	21.6	3.6341937	No
1-Antofagasta	645	1-Mujer	67	Chilean hispanic	10	32.400002	2. No;	1. Si	1-Si	2-No	2-No	2. No	2. No	1-Si	No	1-Si	1-Si	Yes	1-Si	No	No	No	No	Yes	No	No	No	No	2.- No	2. No	2. No	1. Si	2. No	2. No	2. No	No	Yes	Positive	Positive	Positive	Positive	Positive	Positive	Positive	204.64	41.7	78.3	4.907434	No
1-Antofagasta	646	1-Mujer	66	Chilean hispanic	12	34.804405	1. Si (SIGA A B5);	1. Si	1-Si	1-Si		2. No	1. Si	1-Si	Yes	1-Si	1-Si	Yes	1-Si	No	No	No	No	Yes	Yes	Yes	No	No	2.- No	2. No	2. No	2. No	1. Si	2. No	2. No	Yes	Yes	Positive	Positive	Positive	Negative	Negative	Negative	Negative	36.2	3.7	14.9	9.7837839	No
1-Antofagasta	647	2-Hombre	29	Chilean hispanic	16	24.32526	2. No;	1. Si	1-Si	1-Si	1-Si	1. Si	1. Si	1-Si	No	1-Si	1-Si	Yes	2-No	No	No	No	No	No	No	No	No	No	2.- No	2. No	1. Si	2. No	2. No	2. No	2. No	No	Yes
1-Antofagasta	648	2-Hombre	25	Chilean hispanic	18	31.508265	2. No;	1. Si	1-Si	2-No	1-Si	2. No	1. Si	1-Si	No	1-Si	1-Si	Yes	2-No	No	No	No	No	No	No	No	No	No	2.- No	2. No	1. Si	2. No	2. No	2. No	2. No	No	Yes
1-Antofagasta	649	1-Mujer	56	Chilean hispanic	20	24.21875	1. Si (SIGA A B5);	1. Si	1-Si	1-Si	1-Si	2. No	2. No	1-Si	Yes	1-Si	1-Si	Yes	2-No	Yes	No	Yes	No	No	Yes	Yes	No	No	2.- No	2. No	2. No	1. Si	2. No	2. No	2. No	No	Yes	Negative	Negative	Negative	Negative	Negative	Negative	Negative	62.81	9.1	6.7	6.9021978	No
1-Antofagasta	650	2-Hombre	20		17	27.041645	2. No;	1. Si	1-Si	2-No	1-Si	2. No	2. No	1-Si	No	1-Si	1-Si	Yes	1-Si	No	No	No	No	No	No	No	No	No	2.- No	2. No	2. No	2. No	2. No	2. No	2. No	Yes	No
1-Antofagasta	651	1-Mujer	41	Chilean hispanic	13	31.942263	2. No;	2. No						1-Si	No	2-No	2-No	Yes	2-No	No	No	No	No	Yes	No	No	Yes	No	2.- No	2. No	2. No	1. Si	2. No	2. No	2. No	Yes	No	Positive	Positive	Positive	Negative	Negative	Positive	Negative	60.96	8.199999999999999	23.9	7.4341464	No
1-Antofagasta	652	2-Hombre	31	Chilean hispanic	17	29.442503	2. No;	1. Si	1-Si	1-Si	2-No	2. No	2. No	1-Si	Yes	1-Si	1-Si	Yes	2-No	Yes	No	Yes	No	Yes	Yes	No	No	No	2.- No	2. No	2. No	2. No	2. No	2. No	2. No	No	Yes
1-Antofagasta	653	2-Hombre	25	Chilean hispanic	18	23.054562	2. No;	1. Si	1-Si	1-Si	1-Si	2. No	1. Si	1-Si	No	1-Si	1-Si	No	1-Si	No	No	No	No	No	No	No	No	No	2.- No		2. No	2. No	2. No	2. No	2. No	Yes	Yes
1-Antofagasta	654	2-Hombre	53	Chilean hispanic	9	26.934217	1. Si (SIGA A B5);	1. Si		1-Si	2-No	2. No	1. Si	1-Si	No	1-Si	1-Si	Yes	1-Si	No	No	No	No	No	No	No	No	No	2.- No	2. No	2. No	2. No	2. No	2. No	2. No	No	Yes	Positive	Positive	Positive	Negative	Negative	Negative	Negative	66.24	8.9	19.7	7.4426966	No
1-Antofagasta	655	2-Hombre	43	Chilean hispanic	12	29.635847	2. No;	1. Si	1-Si	2-No	1-Si	1. Si	1. Si	1-Si	No	1-Si	1-Si	No	2-No	Yes	Yes	No	No	Yes	No	No	No	No	2.- No	2. No	2. No	2. No	2. No	2. No	2. No	No	Yes	Positive	Positive	Positive	Negative	Positive	Negative	Negative	67.61	12.2	15.4	5.5418034	No
1-Antofagasta	656	1-Mujer	45	Other	17	24.724245	2. No;	1. Si	2-No	1-Si	1-Si	2. No	1. Si	1-Si	No	1-Si	1-Si	Yes	1-Si	No	No	No	No	Yes	No	No	No	No	2.- No	2. No	2. No	1. Si	2. No	2. No	2. No	Yes	Yes	Negative	Negative	Negative	Negative	Negative	Negative	Negative	75.41	16.1	11.5	4.6838508	No
1-Antofagasta	657	1-Mujer	45	Chilean hispanic	17	23.329294	2. No;	1. Si	1-Si	1-Si	1-Si	2. No	1. Si	1-Si	No	1-Si	1-Si	No	2-No	No	No	No	No	No	No	No	No	No	2.- No	2. No	2. No	1. Si	2. No	2. No	2. No	Yes	Yes	Negative	Negative	Negative	Negative	Negative	Negative	Negative	70.14	23.7	97.40000000000001	2.9594936	No
1-Antofagasta	658	2-Hombre	57	Chilean hispanic	14	28.535862	1. Si (SIGA A B5);	1. Si	1-Si		1-Si	2. No	1. Si	1-Si	No	2-No	1-Si	No	1-Si	No	No	No	No	No	No	No	No	No	2.- No	2. No	2. No	2. No	2. No	2. No	2. No	No	Yes	Positive	Positive	Positive	Negative	Positive	Positive	Positive	89.41	19.9	36.1	4.4929647	No
1-Antofagasta	659	2-Hombre	45	Chilean hispanic	7	21.096191	2. No;	1. Si	1-Si	2-No	2-No	2. No	2. No	1-Si	Yes	1-Si	1-Si	No	2-No	No	No	No	No	Yes	Yes	Yes	No	No	2.- No	2. No	2. No	2. No	2. No	2. No	2. No	No	No	Negative	Negative	Negative	Negative	Negative	Negative	Negative	59.44	9.800000000000001	3.7	6.0653062	No
1-Antofagasta	660	1-Mujer	68	Chilean hispanic	9	28.393967	2. No;	1. Si	2-No	2-No	2-No	2. No	2. No	1-Si	Yes	1-Si	1-Si	Yes	2-No	No	No	No	No	Yes	Yes	No	No	No	2.- No	2. No	1. Si	2. No	1. Si	2. No	2. No	No	No	Negative	Negative	Negative	Negative	Negative	Negative	Negative	55.71	6.2	3.3	8.9854841	No
1-Antofagasta	661	1-Mujer	44	Chilean hispanic	14	36.309788	1. Si (SIGA A B5);	1. Si	1-Si	2-No	1-Si	2. No	1. Si	1-Si	No	1-Si	1-Si	Yes	2-No	No	No	No	No	No	No	No	No	No	2.- No	2. No	2. No	1. Si	2. No	2. No	2. No	No	Yes	Positive	Positive	Positive	Negative	Negative	Positive	Negative	51.02	11.6	18	4.3982759	No
1-Antofagasta	662	1-Mujer	29	Chilean hispanic	18	24.034611	2. No;	1. Si	1-Si	1-Si	1-Si	1. Si	1. Si	1-Si	No	1-Si	1-Si	Yes	1-Si	No	No	No	No	Yes	No	No	Yes	No	2.- No	2. No	2. No	2. No	2. No	2. No	2. No	Yes	Yes
1-Antofagasta	663	2-Hombre	69	Chilean hispanic	17	28.007813	2. No;	2. No						1-Si	No	1-Si	1-Si	Yes	2-No	No	No	No	No	No	No	No	No	No	2.- No	2. No	2. No	2. No	1. Si	2. No	2. No	No	No	Negative	Negative	Negative	Negative	Negative	Negative	Negative	196.56	26.9	5.7	7.3070631	No
1-Antofagasta	664	1-Mujer	32	Other	18	14.673638	2. No;	1. Si	2-No	1-Si	2-No	2. No	2. No	1-Si	No	1-Si	1-Si	No	1-Si	No	No	No	No	Yes	No	No	No	No	2.- No	2. No	2. No	2. No	2. No	2. No	2. No	No	No
1-Antofagasta	665	1-Mujer	6	Other																										2. No	2. No	2. No	2. No	2. No	2. No	No	No
1-Antofagasta	666	2-Hombre	33	Chilean hispanic	12	25.394566	2. No;	1. Si	1-Si	2-No	1-Si	2. No	2. No	1-Si	No	1-Si	1-Si	Yes	2-No	No	No	No	No	No	No	No	No	No	2.- No	2. No	2. No	2. No	2. No	2. No	2. No	Yes	Yes
1-Antofagasta	667	2-Hombre	64	Chilean hispanic	18	32.557026	2. No;	1. Si	1-Si	1-Si	1-Si	2. No	2. No	1-Si	Yes	1-Si	2-No	Yes	1-Si	Yes	No	Yes	No	Yes	Yes	No	No	No	2.- No	2. No	2. No	2. No	2. No	2. No	2. No	No
1-Antofagasta	668	1-Mujer	38	Chilean hispanic	15	32.216442	2. No;	1. Si	2-No	1-Si	1-Si	2. No	2. No	1-Si	Yes	1-Si	1-Si	Yes	1-Si	No	No	No	No	Yes	Yes	Yes	No	No	2.- No	2. No	2. No	1. Si	2. No	2. No	2. No	No	No
1-Antofagasta	669	1-Mujer	62	Chilean hispanic	14	22.506926	2. No;	1. Si	1-Si	1-Si	2-No	2. No	2. No	1-Si	Yes	1-Si	1-Si	Yes	2-No	No	No	No	No	Yes	Yes	Yes	No	No		2. No	2. No	2. No	1. Si	2. No	2. No	No	Yes	Negative	Negative	Negative	Negative	Negative	Negative	Negative	45.6	11.2	5.6	4.0714288	No
1-Antofagasta	670	2-Hombre	58	Chilean hispanic	12	36.963295	2. No;	1. Si	1-Si	1-Si	1-Si	2. No	2. No	1-Si	Yes	1-Si	1-Si	Yes	2-No	No	No	No	No	Yes	Yes	Yes	Yes	No	1.- Si	2. No	1. Si	1. Si	2. No	1. Si	2. No	No	Yes	Positive	Positive	Positive	Negative	Negative	Positive	Negative	35.67	15.3	14.5	2.3313725	Yes
1-Antofagasta	671	1-Mujer	21	Chilean hispanic	16	34.179241	2. No;	1. Si	2-No	2-No	1-Si	2. No	2. No	1-Si	Yes	1-Si	1-Si	No	2-No	No	No	No	No	No	Yes	No	No	No	2.- No	2. No	2. No	1. Si	2. No	2. No	2. No	No	Yes
1-Antofagasta	672	2-Hombre	34	Chilean hispanic	14	29.619377	1. Si (SIGA A B5);	1. Si	1-Si	1-Si	1-Si	1. Si	2. No	1-Si	Yes	1-Si	1-Si	Yes	1-Si	Yes	No	No	Yes	No	Yes	Yes	Yes	No	2.- No	2. No	1. Si	2. No	2. No	2. No	2. No	No	Yes
1-Antofagasta	673	2-Hombre	52	Chilean hispanic	16	26.856575	2. No;	1. Si	1-Si	1-Si	1-Si	1. Si	2. No	1-Si	No	1-Si	1-Si	No	1-Si	No	No	No	No	No	No	No	No	No	2.- No	2. No	2. No	2. No	2. No	2. No	2. No	Yes	Yes	Positive	Positive	Positive	Positive	Positive	Positive	Negative	244.99	60.9	23.8	4.0228243	No
1-Antofagasta	674	2-Hombre	68	Chilean hispanic	9	26.511805	2. No;	1. Si	1-Si	1-Si	1-Si	2. No	2. No	1-Si	Yes	1-Si	1-Si	Yes	2-No	Yes	No	Yes	No	Yes	Yes	No	No	No	2.- No	2. No	2. No	2. No	2. No	2. No	2. No	No	Yes	Positive	Positive	Positive	Negative	Negative	Negative	Negative	56.68	25.5	10.2	2.2227452	Yes
1-Antofagasta	675	2-Hombre	64	Chilean hispanic	14	26.7803	2. No;	1. Si	1-Si	1-Si	2-No	1. Si	1. Si	1-Si	Yes	1-Si	1-Si	Yes	2-No	No	No	No	No	Yes	Yes	Yes	No	No	2.- No	2. No	2. No	2. No	2. No	2. No	2. No	No	No	Positive	Positive	Positive	Negative	Negative	Negative	Negative	36.35	10.1	3.4	3.59901	No
1-Antofagasta	676	1-Mujer	67	Chilean hispanic	4	32.807243	2. No;	2. No						1-Si	No	1-Si	1-Si	No	2-No	No	No	No	No	Yes	No	No	No	No	2.- No	2. No	2. No	2. No	2. No	2. No	1. Si	No	Yes	Positive	Positive	Positive	Negative	Negative	Positive	Positive	44.66	18.9	46.5	2.362963	Yes
1-Antofagasta	677	1-Mujer	43	Chilean hispanic	14	23.002962	1. Si (SIGA A B5);	1. Si	2-No	1-Si	2-No	2. No	1. Si	1-Si	Yes	1-Si	1-Si	No	2-No	No	No	No	No	Yes	No	Yes	No	No	2.- No	2. No	2. No	2. No	2. No	2. No	2. No	No	Yes	Positive	Positive	Positive	Positive	Positive	Positive	Positive	39	16.5	23.6	2.3636363	Yes
1-Antofagasta	678	1-Mujer	50	Chilean hispanic	13	19.886776	2. No;	1. Si	1-Si	1-Si	1-Si	2. No	2. No	1-Si	Yes	2-No	1-Si	No	2-No	Yes	No	Yes	No	Yes	No	Yes	No	No	2.- No	1. Si	2. No	2. No	2. No	2. No	2. No	Yes	Yes	Positive	Positive	Positive	Negative	Negative	Positive	Positive	34.13	11.8	5.2	2.8923728	Yes
1-Antofagasta	679	2-Hombre	44	Other	18	27.134905	1. Si (SIGA A B5);	1. Si	1-Si	1-Si	1-Si	2. No	1. Si	1-Si	Yes	1-Si	1-Si	Yes	1-Si	Yes	Yes	No	No	Yes	Yes	Yes	No	No	2.- No	2. No	2. No	2. No	2. No	2. No	2. No	No	Yes	Positive	Positive	Positive	Negative	Positive	Negative	Negative	114.79	37.5	11.4	3.0610666	No
1-Antofagasta	680	1-Mujer	69	Chilean hispanic	13	28.722879	2. No;	2. No						1-Si	No	1-Si	1-Si	Yes	2-No	No	No	No	No	Yes	No	No	No	No	2.- No	2. No	2. No	2. No	1. Si	2. No	1. Si	No	No	Positive	Positive	Positive	Negative	Negative	Positive	Negative	56.61	11.6	11	4.8801723	No
1-Antofagasta	681	1-Mujer	67	Chilean hispanic	18	27.484419	2. No;	1. Si				2. No	2. No	1-Si	Yes	1-Si	1-Si	No	2-No	No	No	No	No	Yes	Yes	Yes	No	No	2.- No	2. No	2. No	2. No	2. No	2. No	2. No	Yes	Yes	Negative	Negative	Negative	Negative	Negative	Negative	Negative	166.38	31	7.1	5.3670969	No
1-Antofagasta	682	1-Mujer	28	Chilean hispanic	17	27.564037	1. Si (SIGA A B5);	1. Si	1-Si			2. No	2. No	2-No	No	1-Si	1-Si	Yes	2-No	No	No	No	No	No	No	No	No	No	2.- No	2. No	2. No	2. No	2. No	2. No	2. No	No	Yes
1-Antofagasta	683	2-Hombre	68	Chilean hispanic	12	27.660095	2. No;	1. Si	1-Si	1-Si	1-Si	1. Si	2. No	1-Si	Yes	1-Si	1-Si	Yes	2-No	No	No	No	No	Yes	Yes	Yes	Yes	No	2.- No	2. No	2. No	2. No	1. Si	1. Si	2. No	No	Yes	Positive	Positive	Positive	Negative	Positive	Positive	Positive	102.7	41.7	115.3	2.4628298	No
1-Antofagasta	684	2-Hombre	36	Chilean hispanic	17	24.157904	2. No;	1. Si	1-Si	1-Si	1-Si	2. No	2. No	1-Si	Yes	1-Si	1-Si	No	2-No	No	No	No	No	No	No	Yes	No	No	2.- No	2. No	2. No	2. No	2. No	2. No	2. No	No	No
1-Antofagasta	685	1-Mujer	69	Chilean hispanic	14	28.990139	2. No;	1. Si	1-Si	1-Si	2-No	2. No	1. Si	1-Si	No	1-Si	1-Si	No	1-Si	No	No	No	No	No	No	No	No	No	2.- No	2. No	2. No	2. No	2. No	2. No	1. Si	No	No	Positive	Positive	Negative	Negative	Negative	Negative	Positive	43.28	10.5	5.6	4.1219049	No
1-Antofagasta	686	2-Hombre	69	Chilean hispanic	6	25.262188	1. Si (SIGA A B5);	1. Si	1-Si	1-Si	1-Si	2. No	2. No	1-Si	Yes	1-Si	1-Si	Yes	2-No	Yes	No	Yes	No	No	Yes	No	No	No	2.- No	2. No	2. No	2. No	2. No	2. No	2. No	No	Yes	Positive	Positive	Negative	Negative	Negative	Positive	Negative	94.08	24.4	12.9	3.8557377	No
1-Antofagasta	687	2-Hombre	64	Chilean hispanic	12	23.638449	2. No;	1. Si	1-Si	1-Si	1-Si	1. Si	2. No	1-Si	No	1-Si	1-Si	Yes	1-Si	Yes	Yes	No	No	No	No	No	Yes	No	2.- No	2. No	1. Si	2. No	2. No		2. No	No	No	Negative	Negative	Negative	Negative	Negative	Negative	Negative	3.81	9.6	4.2	.39687499	Yes
1-Antofagasta	689	2-Hombre	24	Chilean hispanic	20	28.269896	1. Si (SIGA A B5);	1. Si	1-Si	1-Si	1-Si	1. Si	1. Si	1-Si	No	1-Si	1-Si	Yes	1-Si	No	No	No	No	No	No	No	No	No	2.- No	2. No	2. No	2. No	2. No	2. No	2. No	No
1-Antofagasta	690	2-Hombre	24	Chilean hispanic	18	20.865307	2. No;	1. Si	1-Si	2-No	1-Si	2. No	2. No	1-Si	Yes	1-Si	1-Si	Yes	1-Si	No	No	No	No	Yes	Yes	No	No	No	2.- No	2. No	2. No	2. No	2. No	2. No	2. No	No	Yes
1-Antofagasta	692	2-Hombre	23	Chilean hispanic	18	31.976744	2. No;	1. Si	1-Si	2-No	2-No	2. No	1. Si	1-Si	Yes	1-Si	1-Si	No	2-No	No	No	No	No	Yes	Yes	Yes	No	No	1.- Si	2. No	2. No	2. No	2. No	2. No	2. No	No	No
1-Antofagasta	693	2-Hombre	23	Chilean hispanic	18	23.460207	2. No;	1. Si	1-Si			1. Si	1. Si	1-Si	No	1-Si	1-Si	No	1-Si	No	No	No	No	No	No	No	No	No	2.- No	2. No	2. No	2. No	2. No	2. No	2. No	No	No
1-Antofagasta	694	2-Hombre	26	Chilean hispanic	20	21.599514	2. No;	1. Si	1-Si		1-Si	1. Si	1. Si	1-Si	No	1-Si	1-Si	No	1-Si	No	No	No	No	No	No	No	No	No	2.- No	2. No	1. Si	2. No	2. No	2. No	2. No	No	No
1-Antofagasta	695	2-Hombre	24	Chilean hispanic	18	24.858833	2. No;	1. Si	1-Si		1-Si	1. Si	1. Si	1-Si	No	1-Si	1-Si	Yes	1-Si	No	No	No	No	No	No	No	No	No	1.- Si	2. No	2. No	2. No	2. No	2. No	2. No	No	Yes
1-Antofagasta	696	2-Hombre	34	Chilean hispanic	19	24.772097	2. No;	1. Si	1-Si	1-Si	1-Si	2. No	1. Si	1-Si	No	1-Si	1-Si	Yes	1-Si	No	No	No	No	No	No	No	No	No	1.- Si	2. No	2. No	2. No	2. No	2. No	2. No	No	No
1-Antofagasta	697	2-Hombre	24	Chilean hispanic	16	25.306122	2. No;	1. Si	1-Si	1-Si	1-Si	1. Si	1. Si	1-Si	No	2-No	1-Si	Yes	1-Si	No	No	No	No	No	No	No	No	No	2.- No	2. No	1. Si	2. No	2. No	2. No	2. No	No	No
1-Antofagasta	698	2-Hombre	21	Chilean hispanic	13	37.463673	2. No;	1. Si	1-Si	1-Si	1-Si	1. Si	1. Si	1-Si	Yes	1-Si	1-Si	No	1-Si	No	No	No	No	No	Yes	Yes	No	No	2.- No	2. No	2. No	2. No	2. No	2. No	2. No	No	Yes
1-Antofagasta	699	2-Hombre	25	Chilean hispanic	19	26.906435	2. No;	1. Si	1-Si	2-No	1-Si	1. Si	2. No	1-Si	No	1-Si	1-Si	Yes	1-Si	No	No	No	No	No	No	No	Yes	No	2.- No	2. No	2. No	2. No	2. No	2. No	2. No	Yes	No
2-Valdivia	701	1-Mujer	68	Chilean hispanic	0	37.530495	2. No;	1. Si	1-Si	1-Si	1-Si	2. No	2. No	1-Si	Yes	1-Si	1-Si	Yes	2-No	No	No	No	No	No	No	Yes	No	No	2.- No	1. Si	1. Si	2. No	2. No	2. No	2. No	No	Yes	Negative	Negative	Negative	Negative	Negative	Negative	Negative	48.04	14.2	13.8	3.3830986	No
2-Valdivia	702	1-Mujer	54	Chilean hispanic	12	25.15625	2. No;	1. Si	1-Si	1-Si	1-Si	2. No	2. No	1-Si	Yes	1-Si	1-Si	Yes	1-Si	No	No	No	No	No	Yes	Yes	No	No	2.- No	2. No	2. No	2. No	2. No	2. No	2. No	No	Yes	Positive	Positive	Positive	Negative	Positive	Positive	Positive	39.29	17.1	15.1	2.2976608	Yes
2-Valdivia	703	2-Hombre	18	Chilean hispanic	12	22.222221	2. No;	1. Si	1-Si	1-Si	1-Si	2. No	2. No	1-Si	No	1-Si	1-Si	No	1-Si	No	No	No	No	No	No	No	No	No	2.- No	2. No	1. Si	2. No	2. No	2. No	2. No	No	Yes
2-Valdivia	704	1-Mujer	69	Chilean hispanic	6	32.069832	2. No;	1. Si	1-Si	1-Si	2-No	2. No	1. Si	1-Si	Yes	1-Si	1-Si	Yes	2-No	No	No	No	No	Yes	Yes	Yes	No	No	2.- No	2. No	2. No	2. No	2. No	2. No	2. No	No	Yes	Positive	Positive	Positive	Negative	Positive	Positive	Negative	48.32	20.6	16.2	2.3456311	Yes
2-Valdivia	705	1-Mujer	48	Mapuche	14	29.136316	2. No;	1. Si	1-Si	1-Si	1-Si	2. No	1. Si	1-Si	No	1-Si	1-Si	Yes	1-Si	No	No	No	No	No	No	No	No	No	2.- No	2. No	1. Si	2. No	2. No	2. No	2. No	No	No	Positive	Positive	Positive	Negative	Negative	Negative	Negative	80.70999999999999	9.199999999999999	40.2	8.7728262	No
2-Valdivia	706	1-Mujer	69	Mapuche	5	32.653061	2. No;	2. No						1-Si	No	1-Si	1-Si	Yes	2-No	No	No	No	No	Yes	No	No	Yes	No	2.- No	2. No	2. No	2. No	2. No	1. Si	2. No	No	No	Negative	Negative	Negative	Negative	Negative	Negative	Negative	6.28	14.1	5.3	.44539008	Yes
2-Valdivia	707	2-Hombre	52	Mapuche	12	29.018782	1. Si (SIGA A B5);	1. Si	1-Si	1-Si	2-No	2. No	2. No	1-Si	Yes	1-Si	1-Si	Yes	1-Si	No	No	No	No	No	Yes	Yes	No	No	2.- No	2. No	2. No	2. No		1. Si	2. No	No	Yes	Positive	Positive	Positive	Negative	Positive	Positive	Negative	83.75	32.2	36.4	2.6009316	No
2-Valdivia	708	1-Mujer	54	Chilean hispanic	13	33.184349	1. Si (SIGA A B5);	1. Si	1-Si	1-Si	2-No	2. No	1. Si	1-Si	Yes	1-Si	1-Si	Yes	2-No	No	No	No	No	Yes	Yes	Yes	No	No	2.- No	2. No	1. Si	2. No	2. No	2. No	1. Si	Yes	Yes	Positive	Positive	Positive	Negative	Positive	Positive	Negative	224.19	15.8	31	14.18924	No
2-Valdivia	709	1-Mujer	48	Chilean hispanic	12	30.468262	2. No;	1. Si	1-Si	2-No	2-No	2. No	1. Si	1-Si	No	1-Si	1-Si	Yes	2-No	No	No	No	No	No	No	No	No	No	2.- No	2. No	2. No	2. No	2. No	2. No	2. No	No	Yes	Positive	Positive	Positive	Negative	Positive	Negative	Positive	45.82	12.4	20.1	3.6951613	No
2-Valdivia	710	2-Hombre	21	Chilean hispanic	15	31.863474	2. No;	1. Si	1-Si	1-Si	1-Si	2. No	2. No	1-Si	No	1-Si	1-Si	Yes	1-Si	No	No	No	No	No	No	No	No	No	2.- No	2. No	2. No	2. No	2. No	2. No	2. No	No	No
2-Valdivia	711	1-Mujer	9	Mapuche		28.69175																								2. No	2. No	2. No	2. No	2. No	2. No	Yes	Yes
2-Valdivia	712	2-Hombre	52	Chilean hispanic	12	34.281338	2. No;	1. Si	1-Si	1-Si	1-Si	1. Si	2. No	1-Si	No	1-Si	1-Si	Yes	1-Si	No	No	No	No	No	No	No	No	No	2.- No	2. No	2. No	2. No	2. No	2. No	2. No	No	Yes	Positive	Positive	Positive	Negative	Positive	Positive	Negative	33.59	15.9	84	2.1125786	Yes
2-Valdivia	713	1-Mujer	60	Chilean hispanic	12	24.548443	2. No;	1. Si	1-Si	1-Si	1-Si	2. No	2. No	1-Si	Yes	1-Si	1-Si	Yes	1-Si	No	No	No	No	No	No	Yes	No	No	2.- No	2. No	2. No	1. Si	1. Si	2. No	1. Si	No	Yes	Positive	Positive	Positive	Negative	Negative	Positive	Negative	24.28	5.6	11.5	4.3357143	No
2-Valdivia	714	2-Hombre	21	Mapuche	16	32.787994	2. No;	1. Si	1-Si	1-Si	1-Si	1. Si	1. Si	1-Si	Yes	1-Si	1-Si	Yes	2-No	No	No	No	No	No	No	Yes	No	No	2.- No	2. No	2. No	2. No	2. No	2. No	2. No	No	No
2-Valdivia	715	2-Hombre	19	Chilean hispanic	12	17.630854	2. No;	2. No						1-Si	Yes	1-Si	1-Si	No	2-No	No	No	No	No	Yes	Yes	Yes	No	No	2.- No	2. No	1. Si	2. No	2. No	2. No	2. No	No	Yes
2-Valdivia	716	1-Mujer	63	Chilean hispanic	7	27.766209	2. No;	1. Si	1-Si	1-Si	1-Si	2. No	1. Si	1-Si	No	1-Si	1-Si	Yes	2-No	No	No	No	No	No	No	No	No	No	2.- No	2. No	2. No	2. No	1. Si	1. Si	2. No	No	Yes	Negative	Negative	Negative	Negative	Negative	Negative	Negative	162.06	26.5	7.2	6.1154718	No
2-Valdivia	717	1-Mujer	14	Chilean hispanic	8	21.907583	2. No;	2. No						1-Si	Yes	1-Si	1-Si	No	1-Si	No	No	No	No	Yes	Yes	No	No	No	2.- No	2. No	2. No	2. No	2. No	2. No	2. No	No	No
2-Valdivia	718	2-Hombre	18	Chilean hispanic	12	21.107267	2. No;	1. Si	2-No	1-Si	1-Si	2. No	2. No	1-Si	No	2-No	1-Si	No	2-No	No	No	No	No	No	No	No	No	No	2.- No	2. No	2. No	2. No	2. No	2. No	1. Si	No	No
2-Valdivia	719	2-Hombre	13	Chilean hispanic	7	24.095522	2. No;	2. No						1-Si	No	1-Si	1-Si	Yes	2-No	No	No	No	No	No	No	No	No	No	2.- No	2. No	2. No	2. No	2. No	2. No	2. No	No	No
2-Valdivia	720	2-Hombre	9	Chilean hispanic		17.751144																								2. No	2. No	2. No	2. No	2. No	2. No	No	No
2-Valdivia	721	1-Mujer	42	Other	12	23.030045	1. Si (SIGA A B5);	2. No						1-Si	Yes	1-Si	1-Si	No	2-No	No	No	No	No	Yes	Yes	No	No	No	2.- No	2. No	2. No	2. No	2. No	2. No	2. No	No	No	Negative	Negative	Negative	Negative	Negative	Negative	Negative	66.17	10.6	3.7	6.2424526	No
2-Valdivia	722	1-Mujer	19	Chilean hispanic	15	20.793951	2. No;	2. No						1-Si	No	1-Si	1-Si	Yes	2-No	No	No	No	No	No	No	No	No	No	2.- No	1. Si	2. No	2. No	2. No	2. No	1. Si	No	Yes
2-Valdivia	723	1-Mujer	50	Chilean hispanic	13	23.163296	2. No;	1. Si	1-Si	1-Si	1-Si	1. Si	1. Si	1-Si	No	1-Si	1-Si	Yes	2-No	No	No	No	No	No	No	No	No	No	2.- No	1. Si	2. No	2. No	2. No	2. No	2. No	No	Yes	Positive	Positive	Positive	Positive	Positive	Positive	Positive	95.94	31.4	40.7	3.055414	No
2-Valdivia	724	1-Mujer	46	Chilean hispanic	14	28.599195	2. No;	1. Si	1-Si	2-No	1-Si	2. No	2. No	1-Si	No	1-Si	1-Si	Yes	2-No	No	No	No	No	Yes	No	No	No	No	2.- No	1. Si	2. No	2. No		2. No	2. No	No	Yes	Positive	Positive	Positive	Negative	Positive	Positive	Positive	84.45	34.7	11.7	2.4337175	No
2-Valdivia	725	2-Hombre	9	Chilean hispanic		21.315586																								1. Si	2. No	2. No	2. No	2. No	2. No	No	No
2-Valdivia	726	1-Mujer	11	Chilean hispanic		19.950693																								2. No	1. Si	2. No	2. No	2. No	2. No	No	No
2-Valdivia	727	1-Mujer	47	Chilean hispanic	10	25.6	2. No;	1. Si	1-Si	1-Si	1-Si	2. No	1. Si	1-Si	No	1-Si	1-Si	Yes	2-No	No	No	No	No	No	No	No	No	No	2.- No	2. No	2. No	2. No	2. No	2. No	2. No	No	Yes	Positive	Positive	Positive	Negative	Negative	Positive	Positive	53.06	28.6	5.4	1.8552448	Yes
2-Valdivia	728	2-Hombre	12	Chilean hispanic	8	20.641771	2. No;	2. No						1-Si	No	1-Si	1-Si	No	2-No	No	No	No	No	No	No	No	No	No	2.- No	2. No	1. Si	2. No	2. No	2. No	2. No	No	No
2-Valdivia	729	1-Mujer	8	Chilean hispanic		21.080042																								2. No	1. Si	2. No	2. No	2. No	2. No	No	Yes
2-Valdivia	730	1-Mujer	32	Chilean hispanic	12	33.121307	1. Si (SIGA A B5);	2. No						1-Si	Yes	1-Si	1-Si	Yes	1-Si	No	No	No	No	No	No	Yes	Yes	Yes	2.- No	2. No	2. No	2. No	2. No	2. No	2. No	No	Yes
2-Valdivia	731	1-Mujer	44	Chilean hispanic	12	28.162495	1. Si (SIGA A B5);	1. Si	2-No	1-Si	1-Si	2. No	2. No	2-No	Yes	1-Si	1-Si	Yes	2-No	No	No	No	No	No	Yes	Yes	No	No	2.- No	2. No	2. No	2. No	2. No	2. No	2. No	No	Yes	Positive	Positive	Positive	Positive	Negative	Positive	Positive	76.09999999999999	22.1	7.7	3.443439	No
2-Valdivia	732	2-Hombre	60	Chilean hispanic	14	26.57313	2. No;	1. Si	1-Si	1-Si	2-No	2. No	2. No	1-Si	No	1-Si	1-Si	No	2-No	Yes	No	Yes	No	No	No	No	No	No	2.- No	2. No	2. No	2. No	2. No	1. Si	2. No	No	Yes	Positive	Positive	Positive	Negative	Positive	Positive	Positive	5.03	7.8	10.6	.64487177	Yes
2-Valdivia	733	1-Mujer	59	Chilean hispanic	12	29.270994	2. No;	1. Si	1-Si	1-Si	2-No	2. No	2. No	1-Si	No	1-Si	1-Si	Yes	1-Si	Yes	No	Yes	No	Yes	No	No	No	No	2.- No	2. No	2. No	2. No	2. No	2. No	2. No	No	Yes	Positive	Positive	Positive	Positive	Positive	Positive	Positive	41.96	23	104.6	1.8243479	Yes
2-Valdivia	734	2-Hombre	61	Mapuche	9	44.077133	2. No;	1. Si	1-Si	1-Si	1-Si	2. No	2. No	1-Si	Yes	1-Si	1-Si	Yes	1-Si	No	No	No	No	Yes	Yes	Yes	No	No	2.- No	2. No	2. No	2. No	2. No	2. No	2. No	No	Yes	Positive	Positive	Positive	Positive	Positive	Positive	Positive	23.35	15.4	30	1.5162338	Yes
2-Valdivia	735	2-Hombre	40	Chilean hispanic	8	29.357521	1. Si (SIGA A B5);	1. Si	1-Si	1-Si	1-Si	1. Si	1. Si	1-Si	Yes	2-No	1-Si	Yes	1-Si	No	No	No	No	Yes	No	Yes	No	No	2.- No	2. No	2. No	2. No	2. No	2. No	2. No	No	Yes	Positive	Positive	Negative	Negative	Negative	Positive	Positive	36.96	8.5	12.8	4.3482351	No
2-Valdivia	736	1-Mujer	54	Chilean hispanic	2	28.888889	2. No;	2. No						1-Si	Yes	2-No	1-Si	Yes	1-Si	No	No	No	No	Yes	No	Yes	No	No	2.- No	2. No	2. No	2. No	2. No	2. No	2. No	No	Yes	Positive	Positive	Positive	Positive	Positive	Positive	Positive	46.75	20.1	26.5	2.3258708	Yes
2-Valdivia	737	1-Mujer	57	Chilean hispanic	8	23.011177	2. No;	1. Si	1-Si	1-Si	1-Si	2. No	1. Si	1-Si	Yes	1-Si	1-Si	Yes	1-Si	No	No	No	No	Yes	No	Yes	No	No	2.- No	1. Si	1. Si	1. Si	2. No	2. No	1. Si	No	Yes	Positive	Positive	Positive	Positive	Positive	Positive	Positive	104.03	41.2	18	2.5250001	No
2-Valdivia	738	1-Mujer	51	Other	13	23.111111	1. Si (SIGA A B5);	1. Si	1-Si	1-Si	1-Si	2. No	2. No	1-Si	No	1-Si	1-Si	Yes	1-Si	No	No	No	No	No	No	No	No	No	2.- No	1. Si	2. No	2. No	2. No	2. No	2. No	No	Yes	Positive	Positive	Positive	Positive	Positive	Positive	Positive	100.21	34.1	14.8	2.9387097	No
2-Valdivia	739	1-Mujer	53	Chilean hispanic	14	21.871494	2. No;	1. Si	1-Si	1-Si	2-No	2. No	2. No	1-Si	Yes	1-Si	1-Si	Yes	2-No	No	No	No	No	No	Yes	No	No	No	2.- No	1. Si	2. No	1. Si	2. No	2. No	2. No	No	Yes	Positive	Positive	Positive	Negative	Positive	Negative	Negative	50.52	13.5	8.1	3.7422223	No
2-Valdivia	740	1-Mujer	8	Chilean hispanic		23.74357																								1. Si	2. No	2. No	2. No	2. No	2. No	No	Yes
2-Valdivia	741	1-Mujer	26	Chilean hispanic	13	31.245237	2. No;	1. Si	1-Si	2-No	1-Si	2. No	2. No	1-Si	Yes	1-Si	1-Si	No	2-No	No	No	No	No	Yes	No	Yes	No	No	2.- No	2. No	2. No	1. Si	2. No	2. No	2. No	No	Yes
2-Valdivia	742	1-Mujer	60	Chilean hispanic	11	26.037495	2. No;	2. No						1-Si	Yes	1-Si	1-Si	Yes	2-No	No	No	No	No	Yes	Yes	Yes	No	No	2.- No	2. No	2. No	2. No	2. No	2. No	2. No	Yes	Yes	Positive	Positive	Positive	Negative	Negative	Positive	Positive	156.5	30.1	25.2	5.1993356	No
2-Valdivia	743	1-Mujer	9	Chilean hispanic		23.795361																								1. Si	1. Si	2. No	2. No	2. No	2. No	Yes	No
2-Valdivia	744	1-Mujer	61	Chilean hispanic	12	27.531229	2. No;	1. Si	1-Si	1-Si	2-No	2. No	2. No	2-No	Yes	1-Si	1-Si	Yes	2-No	No	No	No	No	No	No	Yes	No	No	2.- No	2. No	2. No	2. No	2. No	2. No	2. No	No	No	Positive	Positive	Positive	Positive	Negative	Negative	Negative	75.55	20.4	8.199999999999999	3.7034314	No
2-Valdivia	745	1-Mujer	63	Chilean hispanic	12	25.224089	2. No;	2. No						1-Si	Yes	1-Si	1-Si	Yes	2-No	No	No	No	No	No	No	Yes	No	No	2.- No	2. No	2. No	1. Si	2. No	2. No	2. No	No	Yes	Positive	Positive	Positive	Negative	Positive	Positive	Positive	94.44	34.5	101.7	2.7373912	No
2-Valdivia	746	1-Mujer	58	Chilean hispanic	13	38.946812	1. Si (SIGA A B5);	1. Si	1-Si	1-Si	2-No	2. No	2. No	1-Si	Yes	1-Si	1-Si	Yes	1-Si	No	No	No	No	No	Yes	No	No	No	2.- No	1. Si	1. Si	2. No	2. No	2. No	1. Si	Yes	Yes	Positive	Positive	Positive	Negative	Positive	Positive	Positive	66.79000000000001	37	7.1	1.8051351	Yes
2-Valdivia	747	2-Hombre	50	Chilean hispanic	13	29.693487	2. No;	1. Si	1-Si	1-Si	2-No	2. No	2. No	1-Si	No	1-Si	1-Si	Yes	1-Si	No	No	No	No	No	No	No	No	No	2.- No	1. Si	2. No	2. No	2. No	2. No	2. No	No	Yes	Positive	Positive	Positive	Negative	Positive	Positive	Negative	82.5	22.2	15.5	3.7162163	No
2-Valdivia	748	1-Mujer	36	Chilean hispanic	5	21.926126	2. No;	2. No						1-Si	Yes	1-Si	1-Si	Yes	1-Si	No	No	No	No	No	Yes	Yes	No	No	2.- No	2. No	2. No	2. No	2. No	2. No	2. No	No	Yes
2-Valdivia	749	1-Mujer	51	Chilean hispanic	12	42.49276	1. Si (SIGA A B5);	1. Si	1-Si	1-Si	2-No	2. No	1. Si	1-Si	Yes	1-Si	1-Si	Yes	1-Si	Yes	No	Yes	No	No	Yes	Yes	Yes	No	2.- No	2. No	2. No	1. Si	2. No	2. No	2. No	Yes	Yes	Positive	Positive	Positive	Negative	Positive	Positive	Positive	10.03	13.4	11.1	.74850744	Yes
2-Valdivia	750	2-Hombre	60	Chilean hispanic	12		2. No;	1. Si	2-No	1-Si	2-No	2. No	2. No	1-Si	No	1-Si	1-Si	Yes	2-No	No	No	No	No	No	No	No	No	No	2.- No	2. No	1. Si	1. Si	1. Si	2. No	2. No	No	Yes	Positive	Positive	Positive	Positive	Positive	Positive	Positive	142.57	62.4	55.6	2.2847757	No
2-Valdivia	751	1-Mujer	29	Chilean hispanic	12	25.777779	1. Si (SIGA A B5);	1. Si	1-Si	2-No	2-No	2. No	2. No	1-Si	No	1-Si	1-Si	Yes	1-Si	No	No	No	No	Yes	No	No	No	No	2.- No	1. Si	2. No	2. No	2. No	2. No	2. No	No	Yes
2-Valdivia	752	1-Mujer	57	Chilean hispanic	9	25.656769	2. No;	2. No						1-Si	Yes	1-Si	1-Si	Yes	2-No	No	No	No	No	Yes	Yes	No	No	No	2.- No	2. No	1. Si	2. No	2. No	2. No	1. Si	No	No	Negative	Negative	Negative	Negative	Negative	Negative	Negative	82.37000000000001	16.9	3.7	4.8739643	No
2-Valdivia	753	2-Hombre	60	Chilean hispanic	12	28.719723	2. No;	1. Si	1-Si	1-Si	2-No	2. No	2. No	1-Si	No	1-Si	1-Si	Yes	2-No	No	No	No	No	No	No	No	Yes	No	2.- No	2. No	2. No	2. No	1. Si	2. No	2. No	No	Yes	Positive	Positive	Positive	Positive	Positive	Positive	Positive	13.28	12.6	29.4	1.0539683	Yes
2-Valdivia	754	1-Mujer	32	Chilean hispanic	14	25.969528	2. No;	2. No						1-Si	No	1-Si	1-Si	No	2-No	No	No	No	No	No	No	No	No	No	2.- No	2. No	2. No	2. No	2. No	2. No	2. No	No	No
2-Valdivia	755	2-Hombre	66	Chilean hispanic	13	30.073469	1. Si (SIGA A B5);	1. Si	2-No	1-Si	1-Si	1. Si	2. No	1-Si	Yes	1-Si	1-Si	Yes	1-Si	No	No	No	No	No	Yes	No	No	No	2.- No	1. Si	2. No	2. No	2. No	1. Si	2. No	No	Yes	Positive	Positive	Positive	Positive	Positive	Positive	Positive	28.99	23.8	103	1.2180672	Yes
2-Valdivia	756	2-Hombre	38	Chilean hispanic	12	19.619501	2. No;	2. No						1-Si	Yes	1-Si	1-Si	No	1-Si	No	No	No	No	No	Yes	No	No	No	2.- No	2. No	2. No	2. No	2. No	2. No	2. No	No	Yes
2-Valdivia	757	1-Mujer	69	Chilean hispanic	13	26.763788	2. No;	1. Si	2-No	2-No	1-Si	2. No	1. Si	1-Si	Yes	1-Si	1-Si	Yes	1-Si	No	No	No	No	Yes	Yes	No	No	No	2.- No	1. Si	2. No	1. Si	2. No	2. No	1. Si	Yes	Yes	Positive	Positive	Positive	Negative	Positive	Positive	Positive	75.61	26.4	26.6	2.8640151	No
2-Valdivia	758	1-Mujer	49	Chilean hispanic	12	25.417814	2. No;	1. Si	2-No	2-No	1-Si	2. No	1. Si	1-Si	No	1-Si	1-Si	Yes	1-Si	No	No	No	No	No	No	No	Yes	No	2.- No	1. Si	2. No	2. No	2. No	2. No	2. No	No
2-Valdivia	759	1-Mujer	56	Chilean hispanic	8	38.222221	2. No;	1. Si	1-Si	1-Si	2-No	2. No	2. No	1-Si	No	1-Si	1-Si	Yes	2-No	No	No	No	No	No	No	No	No	No	2.- No	2. No	2. No	2. No	2. No	2. No	2. No	No	Yes	Positive	Positive	Positive	Negative	Positive	Positive	Negative	42.77	18.7	7.7	2.2871659	Yes
2-Valdivia	760	1-Mujer	59	Chilean hispanic	8	34.086605	2. No;	2. No						1-Si	No	1-Si	1-Si	Yes	2-No	No	No	No	No	Yes	No	No	No	No	2.- No	1. Si	1. Si	2. No	2. No	2. No	2. No	Yes	Yes	Positive	Positive	Positive	Negative	Negative	Negative	Negative	70.41	13.1	10.4	5.3748093	No
2-Valdivia	761	2-Hombre	58	Chilean hispanic	12	37.027084	2. No;	1. Si	1-Si	1-Si	1-Si	2. No	1. Si	1-Si	No	1-Si	1-Si	Yes	1-Si	No	No	No	No	Yes	No	No	No	No	2.- No	2. No	2. No	2. No	2. No	1. Si	2. No	Yes	Yes	Positive	Positive	Positive	Negative	Negative	Positive	Negative	86.68000000000001	12.3	4.6	7.0471544	No
2-Valdivia	762	1-Mujer	28	Chilean hispanic	13	27.239225	1. Si (SIGA A B5);	2. No						1-Si	Yes	2-No	1-Si	No	2-No	No	No	No	No	No	No	Yes	No	No	2.- No	2. No	2. No	2. No	2. No	2. No	2. No	No	Yes
2-Valdivia	763	1-Mujer	46	Chilean hispanic	9	32.368549	2. No;	1. Si	1-Si	1-Si	2-No	2. No	1. Si	1-Si	No	1-Si	1-Si	Yes	2-No	No	No	No	No	No	No	No	Yes	No	2.- No	1. Si	2. No	2. No	2. No	2. No	2. No	No	Yes	Positive	Positive	Positive	Negative	Positive	Positive	Negative	68.02	21.8	25.8	3.1201835	No
2-Valdivia	764	1-Mujer	47	Chilean hispanic	10	31.184587	1. Si (SIGA A B5);	2. No						1-Si	Yes	1-Si	1-Si	Yes	2-No	No	No	No	No	Yes	Yes	Yes	No	No	2.- No	2. No	2. No	1. Si	2. No	2. No	2. No	Yes	Yes	Positive	Positive	Positive	Negative	Positive	Positive	Positive	45.6	17.4	14.7	2.6206896	Yes
2-Valdivia	765	1-Mujer	39	Chilean hispanic	8	38.873936	1. Si (SIGA A B5);	1. Si	1-Si	1-Si	2-No	2. No	1. Si	1-Si	Yes	1-Si	1-Si	Yes	2-No	No	No	No	No	Yes	Yes	Yes	Yes	No	2.- No	1. Si	2. No	2. No	2. No	2. No	2. No	Yes	Yes
2-Valdivia	766	1-Mujer	63	Chilean hispanic	14	33.694939	2. No;	2. No						1-Si	No	1-Si	1-Si	Yes	2-No	No	No	No	No	Yes	No	No	No	No	2.- No	2. No	2. No	2. No	1. Si	2. No	2. No	No									53.96	14.1	18.8	3.8269503	No
2-Valdivia	767	1-Mujer	56	Chilean hispanic	13	25.805363	2. No;	1. Si	1-Si	1-Si	1-Si	2. No	2. No	1-Si	No	1-Si	1-Si	Yes	1-Si	No	No	No	No	No	No	No	No	No	2.- No	1. Si	2. No	1. Si	1. Si	2. No	2. No	Yes	No	Negative	Negative	Negative	Negative	Negative	Negative	Negative	32.81	5.2	6.3	6.3096156	No
2-Valdivia	768	2-Hombre	62	Chilean hispanic	12	28.125	2. No;	1. Si	1-Si	1-Si	1-Si	2. No	2. No	1-Si	Yes	1-Si	1-Si	Yes	1-Si	No	No	No	No	Yes	Yes	No	Yes	No	2.- No	1. Si	2. No	2. No	2. No	2. No	2. No	No	Yes	Positive	Positive	Positive	Positive	Positive	Positive	Positive	93.65000000000001	28.5	21.9	3.285965	No
2-Valdivia	769	2-Hombre	59	Chilean hispanic	4	26.672956	1. Si (SIGA A B5);	1. Si	1-Si	1-Si	1-Si	1. Si	1. Si	1-Si	No	1-Si	1-Si	Yes	1-Si	No	No	No	No	No	No	No	No	No	2.- No	2. No	2. No	2. No	1. Si	2. No	2. No	No	Yes	Positive	Positive	Positive	Negative	Negative	Negative	Positive	70	23.8	19.7	2.9411764	Yes
2-Valdivia	770	2-Hombre	64	Chilean hispanic	13	30.449827	2. No;	1. Si	1-Si	1-Si	1-Si	1. Si	1. Si	1-Si	No	1-Si	1-Si	Yes	1-Si	No	No	No	No	No	No	No	No	No	2.- No	2. No	2. No	2. No	2. No	2. No	2. No	No	No	Negative	Negative	Negative	Negative	Negative	Negative	Negative	26.04	8.199999999999999	4.3	3.1756098	No
2-Valdivia	771	2-Hombre	40	Chilean hispanic	13	36.9641	2. No;	1. Si	1-Si	1-Si	1-Si	1. Si	1. Si	1-Si	No	1-Si	1-Si	Yes	1-Si	No	No	No	No	No	No	No	Yes	No	1.- Si	1. Si	1. Si	2. No	2. No	2. No	2. No	No	Yes	Positive	Positive	Positive	Positive	Positive	Positive	Positive	112.37	28.8	57.2	3.901736	No
2-Valdivia	772	1-Mujer	66	Chilean hispanic	13	22.308149	2. No;	1. Si	2-No	1-Si	1-Si	2. No	1. Si	1-Si	Yes	1-Si	1-Si	Yes	1-Si	No	No	No	No	Yes	No	Yes	No	No	2.- No	2. No	2. No	1. Si	2. No	2. No	1. Si	No	No	Negative	Negative	Negative	Negative	Negative	Negative	Negative	45.17	9.699999999999999	9.300000000000001	4.6567011	No
2-Valdivia	773	1-Mujer	68	Chilean hispanic	8	29.470436	2. No;	1. Si	1-Si	1-Si	2-No	2. No	2. No	1-Si	Yes	1-Si	1-Si	Yes	1-Si	No	No	No	No	Yes	Yes	No	Yes	No	2.- No	1. Si	2. No	2. No	2. No	2. No	2. No	No	Yes	Negative	Negative	Negative	Negative	Negative	Negative	Negative	68.77	22.1	8.300000000000001	3.1117647	No
2-Valdivia	774	1-Mujer	65	Chilean hispanic	2	36.13203	2. No;	1. Si	1-Si	1-Si	2-No	2. No	2. No	1-Si	No	1-Si	1-Si	Yes	2-No	No	No	No	No	No	No	No	No	No	2.- No	2. No	2. No	2. No	2. No	2. No	2. No	No	No	Negative	Negative	Negative	Negative	Negative	Negative	Negative	6.7	3.1	32.49	2.1612904	Yes
2-Valdivia	775	1-Mujer	66	Chilean hispanic	25	31.441439	2. No;	1. Si	1-Si	1-Si	1-Si	2. No	1. Si	1-Si	No	1-Si	1-Si	Yes	1-Si	Yes	No	Yes	No	Yes	No	No	No	No	2.- No	2. No	2. No	2. No	1. Si	2. No	2. No	No	Yes	Positive	Positive	Positive	Positive	Positive	Positive	Positive	75.61	47.8	56.2	1.5817991	No
2-Valdivia	776	2-Hombre	68	Chilean hispanic	13	24.801588	1. Si (SIGA A B5);	1. Si	1-Si	1-Si	1-Si	2. No	2. No	1-Si	Yes	1-Si	1-Si	Yes	1-Si	No	No	No	No	Yes	Yes	Yes	No	No	2.- No	2. No	2. No	2. No	2. No	2. No	2. No	No	Yes	Positive	Positive	Positive	Positive	Positive	Positive	Positive	135.62	49.7	39.2	2.7287726	No
2-Valdivia	777	1-Mujer	36	Chilean hispanic	12	24.034407	1. Si (SIGA A B5);	1. Si	1-Si	1-Si	1-Si	2. No	2. No	2-No	No	1-Si	1-Si	Yes	1-Si	No	No	No	No	No	No	No	Yes	No	2.- No	2. No	2. No	2. No	2. No	2. No	2. No	No	No
2-Valdivia	778	1-Mujer	24	Chilean hispanic	12	26.564344	1. Si (SIGA A B5);	1. Si	1-Si	2-No	1-Si	1. Si	1. Si	1-Si	No	2-No	1-Si	No	2-No	No	No	No	No	No	No	No	No	No	2.- No	2. No	2. No	2. No	2. No	2. No	2. No	No	No
2-Valdivia	779	1-Mujer	57	Other	8	28.628792	2. No;	1. Si	1-Si	1-Si	1-Si	2. No	2. No	1-Si	Yes	1-Si	1-Si	Yes	2-No	No	No	No	No	Yes	Yes	Yes	No	No	2.- No	2. No	2. No	1. Si	2. No	2. No	2. No	No	Yes	Positive	Positive	Positive	Negative	Positive	Positive	Positive	26.95	16.8	21.3	1.6041666	Yes
2-Valdivia	780	1-Mujer	47	Chilean hispanic	14	32.418629	2. No;	1. Si	1-Si	2-No	2-No	2. No	2. No	1-Si	No	1-Si	1-Si	Yes	2-No	No	No	No	No	No	No	No	No	No	2.- No	2. No	2. No	2. No	2. No	2. No	1. Si	No	Yes	Positive	Positive	Positive	Positive	Negative	Negative	Positive	46.39	23.1	15.7	2.0082252	Yes
2-Valdivia	781	2-Hombre	23	Chilean hispanic	14	33.035805	2. No;	1. Si	1-Si	1-Si	1-Si	1. Si	2. No	1-Si	No	1-Si	1-Si	Yes	1-Si	No	No	No	No	No	No	No	No	No	2.- No	2. No	2. No	2. No	2. No	2. No	2. No	Yes	No
2-Valdivia	782	1-Mujer	4	Chilean hispanic		17.909323																								2. No	2. No	2. No	2. No	2. No	2. No	No	No
2-Valdivia	783	1-Mujer	53	Chilean hispanic	11	27.02581	2. No;	2. No						1-Si	No	1-Si	1-Si	Yes	2-No	No	No	No	No	No	No	No	No	No	2.- No	2. No	2. No	1. Si	2. No	2. No	2. No	No	Yes	Positive	Positive	Positive	Positive	Positive	Positive	Positive	9.91	17.4	111.4	.5695402	Yes
2-Valdivia	784	2-Hombre	59	Chilean hispanic	10	32.051281	2. No;	1. Si	1-Si	1-Si	1-Si	1. Si	1. Si	1-Si	No	1-Si	1-Si	Yes	1-Si	No	No	No	No	No	No	No	No	No	2.- No	2. No	2. No	2. No	2. No	2. No	2. No	No	Yes	Positive	Positive	Positive	Positive	Positive	Positive	Positive	50.59	12.7	45.7	3.9834645	No
2-Valdivia	785	1-Mujer	45	Chilean hispanic	8	35.599857	2. No;	2. No						1-Si	No	1-Si	1-Si	Yes	2-No	No	No	No	No	No	No	No	No	No	2.- No	1. Si	2. No	2. No	2. No	2. No	2. No	No	Yes	Positive	Positive	Positive	Positive	Positive	Positive	Positive	133.85	57	23.6	2.3482456	No
2-Valdivia	786	1-Mujer	59	Chilean hispanic	6	33.644444	2. No;	2. No						1-Si	No	1-Si	1-Si	Yes	2-No	No	No	No	No	No	No	No	No	No	2.- No	1. Si	2. No	2. No	1. Si	2. No	1. Si	No	Yes	Positive	Positive	Positive	Negative	Negative	Positive	Positive	53.34	16.9	15	3.156213	No
2-Valdivia	787	2-Hombre	44	Chilean hispanic	12	28.731747	2. No;	1. Si	1-Si	1-Si	1-Si	2. No	1. Si	1-Si	No	1-Si	1-Si	Yes	1-Si	No	No	No	No	No	No	No	No	No	2.- No	2. No	2. No	1. Si	2. No	2. No	2. No	No	Yes	Positive	Positive	Positive	Positive	Positive	Positive	Positive	55.82	20.5	12.2	2.7229269	Yes
2-Valdivia	788	1-Mujer	57	Chilean hispanic	10	26.402355	1. Si (SIGA A B5);	2. No						1-Si	No	1-Si	1-Si	Yes	1-Si	No	No	No	No	Yes	No	No	Yes	No	2.- No	1. Si	2. No	1. Si	2. No	2. No	1. Si	No	No	Negative	Negative	Negative	Negative	Negative	Negative	Negative	8.550000000000001	10	5.5	.85500002	Yes
2-Valdivia	789	2-Hombre	15	Chilean hispanic	9	19.777699	2. No;	2. No						1-Si	No	2-No	1-Si	No	2-No	No	No	No	No	No	No	No	No	No	2.- No	2. No	1. Si	2. No	2. No	2. No	2. No	No	No
2-Valdivia	790	1-Mujer	50	Chilean hispanic	12	28.398718	1. Si (SIGA A B5);	1. Si	2-No	1-Si	2-No	2. No	2. No	1-Si	No	1-Si	1-Si	Yes	2-No	No	No	No	No	No	No	No	No	No	2.- No	2. No	2. No	2. No	2. No	2. No	2. No	No	Yes	Positive	Positive	Positive	Positive	Negative	Positive	Positive	67.26000000000001	21.5	16.6	3.1283722	No
2-Valdivia	791	1-Mujer	68	Chilean hispanic	3	26.912725	2. No;	1. Si	2-No	1-Si	2-No	2. No	2. No	1-Si	Yes	1-Si	1-Si	Yes	1-Si	No	No	No	No	Yes	Yes	Yes	No	No	2.- No	2. No	2. No	2. No	2. No	2. No	2. No	No	Yes	Positive	Positive	Positive	Negative	Positive	Positive	Positive	60.82	39.2	118.2	1.5515306	Yes
2-Valdivia	792	1-Mujer	47	Chilean hispanic	14	38.044445	2. No;	1. Si	1-Si	1-Si	2-No	2. No	1. Si	1-Si	No	1-Si	1-Si	No	1-Si	No	No	No	No	No	No	No	No	No	2.- No	2. No	2. No	2. No	2. No	2. No	2. No	Yes	No	Positive	Positive	Positive	Negative	Negative	Positive	Negative	46.39	9.1	4.5	5.0978022	No
2-Valdivia	793	2-Hombre	15	Chilean hispanic	10	25.139175	2. No;	2. No						1-Si	No	1-Si	1-Si	No	2-No	No	No	No	No	No	No	No	No	No	2.- No	2. No	2. No	2. No	2. No	2. No	2. No	No	No
2-Valdivia	794	1-Mujer	58	Chilean hispanic	13	30.483896	2. No;	1. Si	1-Si	1-Si	2-No	2. No	1. Si	1-Si	Yes	1-Si	1-Si	Yes	1-Si	No	No	No	No	No	Yes	No	No	No	2.- No	2. No	2. No	2. No	1. Si	2. No	2. No	No	No	Positive	Positive	Positive	Negative	Negative	Negative	Negative	54.17	19.9	10.3	2.7221105	Yes
2-Valdivia	795	1-Mujer	36	Chilean hispanic	15	29.940363	2. No;	1. Si	1-Si	1-Si	1-Si	2. No	2. No	1-Si	No	1-Si	1-Si	Yes	1-Si	No	No	No	No	No	No	No	No	No	2.- No	1. Si	2. No	2. No	1. Si	2. No	1. Si	No	Yes
2-Valdivia	796	2-Hombre	67	Chilean hispanic	13	25.135359	2. No;	1. Si	1-Si	1-Si	2-No	2. No	2. No	1-Si	Yes	1-Si	1-Si	Yes	1-Si	No	No	No	No	Yes	Yes	No	No	No	2.- No	2. No	2. No	2. No	2. No	2. No	1. Si	Yes	Yes	Positive	Positive	Positive	Negative	Negative	Positive	Negative	11.21	22.9	10.7	.48951966	Yes
2-Valdivia	797	2-Hombre	18	Chilean hispanic	13	20.63364	2. No;	1. Si	1-Si	2-No	1-Si	2. No	2. No	1-Si	No	1-Si	1-Si	Yes	1-Si	No	No	No	No	No	No	No	No	No	2.- No	1. Si	2. No	2. No	2. No	2. No	1. Si	No	No
2-Valdivia	798	2-Hombre	38	Chilean hispanic	12	32.222221	2. No;	1. Si	1-Si	1-Si	1-Si	1. Si	1. Si	1-Si	Yes	1-Si	1-Si	Yes	2-No	No	No	No	No	No	No	Yes	No	No	2.- No	1. Si	2. No	2. No	2. No	2. No	2. No	Yes	Yes
2-Valdivia	799	2-Hombre	58	Chilean hispanic	4	27.988981	1. Si (SIGA A B5);	2. No						1-Si	Yes	1-Si	1-Si	Yes	2-No	No	No	No	No	No	No	Yes	No	No	2.- No	2. No	1. Si	2. No	2. No	2. No	2. No	No	Yes	Positive	Positive	Positive	Negative	Positive	Positive	Positive	51.86	11.9	10.9	4.3579831	No
2-Valdivia	800	1-Mujer	59	Chilean hispanic	14	29.903028	2. No;	2. No						1-Si	Yes	1-Si	1-Si	Yes	2-No	No	No	No	No	No	No	Yes	No	No	2.- No	2. No	2. No	2. No	1. Si	2. No	1. Si	No	Yes	Positive	Positive	Positive	Positive	Positive	Positive	Positive	183.05	70.40000000000001	52.2	2.600142	No
2-Valdivia	801	1-Mujer	61	Chilean hispanic	14	30.261831	1. Si (SIGA A B5);	2. No						1-Si	Yes	1-Si	1-Si	Yes	1-Si	No	No	No	No	No	No	Yes	No	No	2.- No	2. No	2. No	2. No	2. No	2. No	2. No	No	No	Negative	Negative	Negative	Negative	Negative	Negative	Negative	42.91	8.6	4.3	4.9895349	No
2-Valdivia	802	1-Mujer	38	Chilean hispanic	11	27.239225	1. Si (SIGA A B5);	2. No						1-Si	No	1-Si	1-Si	Yes	2-No	No	No	No	No	No	No	No	No	No	2.- No	2. No	2. No	1. Si	2. No	2. No	2. No	No	Yes
2-Valdivia	803	2-Hombre	48	Chilean hispanic	9	29.666548	1. Si (SIGA A B5);	1. Si	1-Si	1-Si	1-Si	1. Si	1. Si	1-Si	Yes	1-Si	1-Si	Yes	1-Si	No	No	No	No	Yes	Yes	Yes	Yes	No	2.- No	2. No	2. No	2. No	2. No	2. No	2. No	No	Yes	Positive	Positive	Positive	Negative	Negative	Positive	Positive	41.15	26.4	30.6	1.5587121	Yes
2-Valdivia	804	1-Mujer	21	Chilean hispanic	8	27.993023	2. No;	2. No						2-No	No	1-Si	1-Si	No	2-No	No	No	No	No	No	No	No	No	No	2.- No	2. No	2. No	2. No	2. No	2. No	2. No	Yes	No
2-Valdivia	805	1-Mujer	53	Chilean hispanic	11	38.019566	2. No;	2. No						1-Si	Yes	1-Si	1-Si	Yes	1-Si	No	No	No	No	Yes	No	Yes	Yes	No	2.- No	2. No	2. No	1. Si	2. No	2. No	2. No	No	No	Negative	Negative	Negative	Negative	Negative	Negative	Negative	17.29	4.9	3.6	3.5285714	No
2-Valdivia	806	1-Mujer	62	Chilean hispanic	3	36.628513	2. No;	1. Si	1-Si	1-Si	2-No	2. No	2. No	1-Si	No	1-Si	1-Si	No	2-No	No	No	No	No	No	No	No	No	No	2.- No	1. Si	1. Si	1. Si	1. Si	2. No	1. Si	Yes	No	Negative	Negative	Negative	Negative	Negative	Negative	Negative	15.82	11.7	5	1.3521367	Yes
2-Valdivia	807	2-Hombre	6	Chilean hispanic		19.484009																								2. No	2. No	2. No	2. No	2. No	2. No	No	No
2-Valdivia	808	1-Mujer	65	Chilean hispanic	3	29.488705	2. No;	2. No						1-Si	No	1-Si	1-Si	Yes	2-No	No	No	No	No	Yes	No	No	No	No	2.- No	2. No	2. No	2. No	2. No	2. No	2. No	No	Yes	Positive	Positive	Positive	Negative	Negative	Negative	Positive	59.86	37.5	19.7	1.5962666	Yes
2-Valdivia	809	2-Hombre	42	Chilean hispanic	8	36.573559	1. Si (SIGA A B5);	1. Si	1-Si	1-Si	1-Si	2. No	1. Si	1-Si	No	1-Si	1-Si	Yes	2-No	No	No	No	No	No	No	No	No	No	2.- No	2. No	2. No	2. No	2. No	2. No	2. No	No	Yes	Positive	Positive	Positive	Negative	Positive	Positive	Positive	33.2	16.8	26.5	1.9761904	Yes
2-Valdivia	810	2-Hombre	63	Chilean hispanic	10	29.757584	2. No;	1. Si	1-Si	1-Si	1-Si	2. No	2. No	1-Si	No	1-Si	2-No	Yes	1-Si	Yes	Yes	No	No	No	No	No	No	No	2.- No	1. Si	2. No	2. No	2. No	2. No	2. No	No	Yes	Positive	Positive	Positive	Negative	Positive	Positive	Negative	70.06999999999999	26	20	2.6949999	No
2-Valdivia	811	1-Mujer	52	Chilean hispanic	8	30.864197	1. Si (SIGA A B5);	1. Si	1-Si	1-Si	1-Si	2. No	1. Si	1-Si	Yes	1-Si	1-Si	Yes	2-No	No	No	No	No	Yes	Yes	No	No	No	2.- No	1. Si	2. No	2. No	2. No	2. No	2. No	No	No	Negative	Negative	Negative	Negative	Negative	Negative	Negative	75.48	16.7	8.699999999999999	4.5197606	No
2-Valdivia	812	2-Hombre	51	Chilean hispanic	12	27.815882	2. No;	1. Si	1-Si	1-Si	1-Si	2. No	1. Si	1-Si	Yes	1-Si	1-Si	No	2-No	No	No	No	No	No	Yes	No	No	No	2.- No	1. Si	2. No	2. No	2. No	2. No	2. No	No	Yes	Positive	Positive	Positive	Negative	Positive	Positive	Positive	48.96	15.2	16.6	3.2210526	No
2-Valdivia	813	2-Hombre	55	Chilean hispanic	12	26.078972	2. No;	1. Si	2-No	1-Si	2-No	2. No	1. Si	1-Si	Yes	1-Si	1-Si	Yes	2-No	No	No	No	No	No	Yes	No	No	No	2.- No	1. Si	2. No	2. No	2. No	2. No	2. No	No	Yes	Positive	Positive	Positive	Positive	Negative	Positive	Negative	45.53	20.1	5.8	2.2651742	Yes
2-Valdivia	814	2-Hombre	26	Chilean hispanic	17	29.065744	1. Si (SIGA A B5);	1. Si	1-Si	1-Si	2-No	1. Si	2. No	1-Si	Yes	1-Si	1-Si	No	2-No	Yes	Yes	No	No	No	Yes	No	No	No	2.- No	2. No	2. No	2. No	2. No	2. No	1. Si	No	No
2-Valdivia	815	1-Mujer	19	Chilean hispanic	14	20.75115	2. No;	2. No						1-Si	No	1-Si	1-Si	No	2-No	No	No	No	No	No	No	No	No	No	2.- No	1. Si	2. No	2. No	2. No	2. No	1. Si	No	No
2-Valdivia	816	2-Hombre	45	Chilean hispanic	14	25.951557	2. No;	1. Si	1-Si	1-Si	2-No	2. No	2. No	1-Si	No	1-Si	1-Si	No	2-No	No	No	No	No	Yes	No	No	No	No	2.- No	2. No	2. No	2. No	2. No	2. No	2. No	No	Yes	Positive	Negative	Positive	Positive	Positive	Positive	Positive	48.61	12.8	15.7	3.7976563	No
2-Valdivia	817	2-Hombre	43	Chilean hispanic	12	24.816326	2. No;	1. Si	1-Si	1-Si	1-Si	2. No	2. No	1-Si	No	2-No	1-Si	Yes	2-No	No	No	No	No	No	No	No	No	No	2.- No	2. No	2. No	2. No	2. No	2. No	2. No	No	Yes	Positive	Negative	Positive	Negative	Negative	Positive	Negative	68.77	12.1	6.1	5.6834712	No
2-Valdivia	818	2-Hombre	22	Chilean hispanic	14	26.277285	2. No;	1. Si	1-Si	2-No	1-Si	2. No	2. No	1-Si	No	1-Si	1-Si	No	1-Si	No	No	No	No	No	No	No	No	No	2.- No	2. No	2. No	2. No	2. No	2. No	2. No	No	Yes
2-Valdivia	819	2-Hombre	55	Chilean hispanic	9	21.967121	1. Si (SIGA A B5);	2. No						1-Si	Yes	1-Si	1-Si	Yes	1-Si	No	No	No	No	No	No	Yes	No	No	2.- No	2. No	2. No	2. No	2. No	2. No	1. Si	No	Yes	Positive	Positive	Positive	Negative	Negative	Positive	Negative	53.69	26.4	6.6	2.0337121	Yes
2-Valdivia	820	1-Mujer	54	Chilean hispanic	12	24.690405	2. No;	2. No						1-Si	No	1-Si	1-Si	No	1-Si	No	No	No	No	No	No	No	No	No	2.- No	2. No	2. No	2. No	2. No	2. No	2. No	No	Yes	Negative	Negative	Negative	Negative	Negative	Negative	Negative	70.62000000000001	24.3	9.6	2.9061728	No
2-Valdivia	821	1-Mujer	59	Chilean hispanic	12	34.547348	2. No;	2. No						1-Si	No	1-Si	1-Si	Yes	2-No	No	No	No	No	No	No	No	Yes	No	2.- No	2. No	2. No	2. No	2. No	2. No	2. No	No	Yes	Positive	Positive	Positive	Negative	Positive	Positive	Positive	67.33	15.3	13.8	4.4006534	No
2-Valdivia	822	1-Mujer	24	Chilean hispanic	16	36.436646	1. Si (SIGA A B5);	1. Si	1-Si	2-No	1-Si	1. Si	1. Si	1-Si	No	1-Si	1-Si	Yes	2-No	No	No	No	No	No	No	No	No	No	2.- No	2. No	2. No	2. No	2. No	2. No	2. No	No	No
2-Valdivia	823	1-Mujer	53	Chilean hispanic	13	28.398718	2. No;	2. No						1-Si	No	1-Si	1-Si	Yes	1-Si	No	No	No	No	No	No	No	No	No	2.- No	2. No	2. No	1. Si	2. No	2. No	2. No	No	Yes	Negative	Negative	Negative	Negative	Negative	Negative	Negative	39.82	11.6	19.6	3.4327586	No
2-Valdivia	824	1-Mujer	47	Chilean hispanic	15	25.599934	2. No;	1. Si	2-No	1-Si	1-Si	2. No	1. Si	1-Si	No	1-Si	1-Si	Yes	1-Si	No	No	No	No	Yes	No	No	No	No	2.- No	1. Si	2. No	2. No	2. No	2. No	1. Si	No	Yes	Positive	Negative	Positive	Positive	Negative	Positive	Negative	82.56999999999999	24.1	26.4	3.426141	No
2-Valdivia	825	1-Mujer	18	Chilean hispanic	13	29.570313	2. No;	1. Si	1-Si	2-No	2-No	2. No	1. Si	1-Si	No	1-Si	1-Si	No	1-Si	No	No	No	No	No	No	No	No	No	2.- No	2. No	2. No	1. Si	2. No	2. No	2. No	No	No
2-Valdivia	826	1-Mujer	65	Chilean hispanic	2	37.093143	2. No;	1. Si	1-Si	1-Si	2-No	2. No	2. No	1-Si	Yes	1-Si	1-Si	Yes	1-Si	No	No	No	No	Yes	Yes	Yes	No	No	2.- No	1. Si	1. Si	1. Si	1. Si	2. No	1. Si	No	Yes	Negative	Negative	Negative	Negative	Negative	Negative	Negative	79.26000000000001	16.7	8.1	4.7461076	No
2-Valdivia	827	2-Hombre	65	Chilean hispanic	13	26.114399	2. No;	1. Si	1-Si	1-Si	2-No	2. No	2. No	1-Si	No	1-Si	1-Si	No	1-Si	No	No	No	No	Yes	No	No	No	No	1.- Si	2. No	2. No	2. No	1. Si	1. Si	2. No	Yes	No	Negative	Negative	Negative	Negative	Negative	Negative	Negative	14.56	5	2.7	2.9119999	Yes
2-Valdivia	828	1-Mujer	43	Chilean hispanic	13	33.463867	1. Si (SIGA A B5);	2. No						1-Si	Yes	1-Si	1-Si	Yes	1-Si	No	No	No	No	Yes	Yes	No	No	No	2.- No	2. No	1. Si	2. No	2. No	2. No	1. Si	No	Yes	Positive	Positive	Positive	Positive	Negative	Positive	Positive	128.28	33.9	8	3.7840707	No
2-Valdivia	829	1-Mujer	57	Chilean hispanic	13	32.762691	2. No;	2. No						1-Si	No	1-Si	1-Si	Yes	1-Si	No	No	No	No	No	No	No	No	No	2.- No	1. Si	2. No	2. No	2. No	2. No	1. Si	No	No	Negative	Negative	Negative	Negative	Negative	Negative	Negative	26.21	8.5	5.4	3.0835295	No
2-Valdivia	830	2-Hombre	62	Chilean hispanic	10	31.107267	2. No;	1. Si	1-Si	1-Si	2-No	2. No	1. Si	1-Si	Yes	1-Si	1-Si	Yes	1-Si	No	No	No	No	Yes	Yes	Yes	No	No	2.- No	1. Si	2. No	2. No	2. No	2. No	2. No	No	No	Negative	Negative	Negative	Negative	Negative	Negative	Negative	68.15000000000001	14.3	3.3	4.7657342	No
2-Valdivia	831	1-Mujer	22	Chilean hispanic	16	26.522179	1. Si (SIGA A B5);	1. Si	1-Si	1-Si	1-Si	1. Si	1. Si	1-Si	Yes	1-Si	1-Si	Yes	1-Si	No	No	No	No	No	Yes	No	No	No	2.- No	2. No	2. No	2. No	2. No	2. No	1. Si	No	Yes
2-Valdivia	832	1-Mujer	59	Chilean hispanic	11	29.136316	1. Si (SIGA A B5);	1. Si	1-Si	1-Si	1-Si	1. Si	2. No	1-Si	No	1-Si	1-Si	Yes	1-Si	No	No	No	No	No	No	No	No	No	2.- No	2. No	2. No	2. No	2. No	2. No	1. Si	No	Yes	Negative	Negative	Negative	Negative	Negative	Negative	Negative	46.75	10.5	11.1	4.4523811	No
2-Valdivia	833	1-Mujer	23	Chilean hispanic	17	20.395422	2. No;	1. Si	1-Si	2-No	2-No	2. No	2. No	1-Si	Yes	1-Si	1-Si	Yes	1-Si	No	No	No	No	No	Yes	No	No	No	2.- No	2. No	1. Si	1. Si	2. No	2. No	2. No	No	Yes
2-Valdivia	834	2-Hombre	59	Chilean hispanic	13	28.668892	2. No;	1. Si	1-Si	1-Si	1-Si	2. No	1. Si	1-Si	Yes	1-Si	1-Si	Yes	2-No	No	No	No	No	Yes	Yes	No	No	No	2.- No	2. No	2. No	2. No	2. No	2. No	2. No	Yes	Yes	Positive	Positive	Positive	Positive	Negative	Positive	Positive	45.53	13.7	13.1	3.3233576	No
2-Valdivia	835	2-Hombre	18	Chilean hispanic	12	31.903114	1. Si (SIGA A B5);	1. Si	1-Si	1-Si	1-Si	2. No	1. Si	1-Si	Yes	1-Si	1-Si	Yes	1-Si	No	No	No	No	No	Yes	Yes	No	No	2.- No	2. No	2. No	2. No	2. No	2. No	2. No	No	Yes
2-Valdivia	836	1-Mujer	64	Chilean hispanic	14	25.566107	2. No;	1. Si	2-No	1-Si	1-Si	2. No	1. Si	1-Si	Yes	1-Si	1-Si	Yes	1-Si	No	No	No	No	Yes	No	Yes	No	No	2.- No	2. No	2. No	2. No	2. No	2. No	1. Si	Yes	Yes	Positive	Positive	Positive	Negative	Negative	Positive	Positive	38.77	13.6	8.4	2.8507352	Yes
2-Valdivia	837	2-Hombre	52	Chilean hispanic	12	26.06168	2. No;	1. Si	1-Si	1-Si	1-Si	1. Si	1. Si	1-Si	Yes	1-Si	1-Si	Yes	1-Si	No	No	No	No	Yes	Yes	Yes	No	No	2.- No	2. No	2. No	2. No	2. No	2. No	2. No	Yes	No	Positive	Positive	Positive	Positive	Positive	Negative	Negative	33.51	10.4	4.2	3.2221153	No
2-Valdivia	838	2-Hombre	69	Chilean hispanic	12	31.120687	2. No;	1. Si	1-Si	1-Si	1-Si	2. No	1. Si	1-Si	No	1-Si	1-Si	Yes	1-Si	Yes	No	Yes	No	No	No	No	Yes	No	2.- No	2. No	2. No	2. No	1. Si	2. No	2. No	No	Yes	Positive	Negative	Positive	Positive	Positive	Positive	Positive	93.72	29.6	27.6	3.1662161	No
2-Valdivia	839	1-Mujer	30	Chilean hispanic	12	33.463867	1. Si (SIGA A B5);	1. Si	1-Si	2-No	2-No	2. No	1. Si	2-No	No	2-No	2-No	Yes	1-Si	No	No	No	No	No	No	No	Yes	No	2.- No	2. No	2. No	2. No	2. No	2. No	1. Si	No	Yes
2-Valdivia	840	1-Mujer	20	Chilean hispanic	14	25.148605	2. No;	1. Si	1-Si	1-Si	2-No	1. Si	1. Si	1-Si	No	2-No	2-No	No	1-Si	No	No	No	No	No	No	No	No	No	2.- No	2. No	2. No	2. No	2. No	2. No	2. No	No	No
2-Valdivia	841	1-Mujer	57	Chilean hispanic	8	34.08889	2. No;	2. No						1-Si	No	1-Si	1-Si	Yes	1-Si	No	No	No	No	Yes	No	No	No	No	2.- No	2. No	2. No	2. No	1. Si	2. No	1. Si	No	Yes	Positive	Positive	Positive	Negative	Positive	Negative	Negative	61.72	21.7	54.5	2.8442397	Yes
2-Valdivia	842	1-Mujer	16	Chilean hispanic	9	27.005131	2. No;	2. No						1-Si	No	1-Si	1-Si	No	1-Si	No	No	No	No	Yes	No	No	No	No	2.- No	2. No	2. No	2. No	1. Si	2. No	2. No	No	No
2-Valdivia	843	1-Mujer	50	Chilean hispanic	12	26.699894	2. No;	1. Si	1-Si	2-No	1-Si	2. No	2. No	1-Si	Yes	2-No	1-Si	Yes	2-No	No	No	No	No	Yes	No	Yes	Yes	No	2.- No	2. No	2. No	2. No	2. No	2. No	2. No	Yes	Yes	Positive	Negative	Positive	Negative	Positive	Negative	Negative	76.03	13.1	14.1	5.8038168	No
2-Valdivia	844	2-Hombre	63	Chilean hispanic	12	38.864185	2. No;	1. Si	1-Si	1-Si	1-Si	2. No	2. No	1-Si	No	1-Si	1-Si	Yes	2-No	Yes	Yes	No	No	Yes	No	No	No	No	2.- No	1. Si	2. No	2. No	2. No	2. No	2. No	No	Yes	Positive	Negative	Positive	Negative	Negative	Positive	Positive	54.87	13.8	56.6	3.9760869	No
2-Valdivia	845	1-Mujer	66	Chilean hispanic	8	36.628513	1. Si (SIGA A B5);	2. No						1-Si	No	1-Si	1-Si	No	2-No	No	No	No	No	No	No	No	No	No	2.- No	2. No	2. No	2. No	1. Si	2. No	1. Si	No	No	Negative	Negative	Negative	Negative	Negative	Negative	Negative	57.09	11.7	4.1	4.879487	No
2-Valdivia	846	2-Hombre	66	Chilean hispanic	1	31.83391	2. No;	2. No						1-Si	No	1-Si	1-Si	No	2-No	No	No	No	No	No	No	No	No	No	2.- No	2. No	1. Si	1. Si	2. No	2. No	2. No	Yes	Yes	Positive	Positive	Positive	Negative	Positive	Positive	Positive	164.05	27.8	55	5.9010792	No
2-Valdivia	847	1-Mujer	23	Chilean hispanic	14	24.034407	2. No;	2. No						1-Si	No	1-Si	1-Si	Yes	2-No	No	No	No	No	No	No	No	No	No	2.- No	2. No	2. No	2. No	2. No	2. No	2. No	Yes	No
2-Valdivia	848	1-Mujer	51	Chilean hispanic	10	37.436085	2. No;	1. Si	1-Si	1-Si	1-Si	2. No	1. Si	1-Si	No	1-Si	1-Si	No	2-No	No	No	No	No	No	No	No	No	No	2.- No	2. No	2. No	2. No	2. No	2. No	2. No	No	Yes	Positive	Positive	Positive	Negative	Negative	Positive	Negative	50.88	20.9	12.3	2.4344497	Yes
2-Valdivia	849	2-Hombre	64	Chilean hispanic	12	29.065744	2. No;	2. No						1-Si	No	1-Si	1-Si	Yes	1-Si	No	No	No	No	Yes	No	No	Yes	No	2.- No	1. Si	2. No	2. No	2. No	2. No	2. No	No	No	Negative	Negative	Negative	Negative	Negative	Negative	Negative	95.08	14.6	5.9	6.5123286	No
2-Valdivia	850	1-Mujer	53	Chilean hispanic	12	27.053802	2. No;	2. No						1-Si	Yes	1-Si	1-Si	Yes	1-Si	No	No	No	No	Yes	Yes	Yes	No	No	2.- No	2. No	2. No	2. No	2. No	2. No	2. No	No	No	Positive	Positive	Positive	Negative	Positive	Negative	Negative	62.06	7.9	5.7	7.8556962	No
2-Valdivia	851	2-Hombre	22	Chilean hispanic	16	26.874496	2. No;	1. Si	1-Si	1-Si	1-Si	2. No	1. Si	1-Si	No	1-Si	1-Si	Yes	2-No	No	No	No	No	Yes	No	No	No	No	2.- No	2. No	2. No	2. No	2. No	2. No	2. No	No	Yes
2-Valdivia	852	2-Hombre	22	Chilean hispanic	10	31.195095	1. Si (SIGA A B5);	1. Si	1-Si	1-Si	1-Si	1. Si	1. Si	1-Si	Yes	1-Si	1-Si	Yes	2-No	No	No	No	No	No	Yes	Yes	No	No	2.- No	2. No	2. No	2. No	2. No	2. No	2. No	No	Yes
2-Valdivia	853	2-Hombre	16	Chilean hispanic	9	26.838648	2. No;	2. No						1-Si	No	1-Si	1-Si	Yes	2-No	No	No	No	No	No	No	No	Yes	No	2.- No	2. No	2. No	2. No	2. No	2. No	2. No	No	Yes
2-Valdivia	854	1-Mujer	12	Chilean hispanic	7	26.271345	2. No;	2. No						1-Si	No	1-Si	1-Si	No	2-No	No	No	No	No	No	No	No	No	No	2.- No	2. No	2. No	2. No	2. No	2. No	2. No	No	Yes
2-Valdivia	855	2-Hombre	53	Chilean hispanic	3	31.407665	1. Si (SIGA A B5);	1. Si	1-Si	1-Si	1-Si	1. Si	1. Si	1-Si	No	1-Si	1-Si	Yes	1-Si	No	No	No	No	No	No	No	Yes	No	2.- No	1. Si	2. No	2. No	2. No	2. No	2. No	No	No	Positive	Positive	Positive	Negative	Negative	Positive	Negative	90.47	23.1	7.3	3.9164503	No
2-Valdivia	856	1-Mujer	20	Chilean hispanic	12	21.757813	1. Si (SIGA A B5);	1. Si	1-Si	1-Si	1-Si	1. Si	1. Si	1-Si	No	1-Si	1-Si	No	2-No	No	No	No	No	No	No	No	No	No	2.- No	2. No	2. No	2. No	2. No	2. No	2. No	Yes	No
2-Valdivia	857	1-Mujer	16	Chilean hispanic	10	30.539165	2. No;	2. No						1-Si	No	2-No	1-Si	No	2-No	No	No	No	No	No	No	No	No	No	2.- No	2. No	2. No	2. No	2. No	2. No	1. Si	Yes	No
2-Valdivia	858	1-Mujer	40	Chilean hispanic	12	23.359375	1. Si (SIGA A B5);	1. Si	1-Si	1-Si	2-No	2. No	1. Si	1-Si	Yes	1-Si	1-Si	Yes	2-No	No	No	No	No	No	Yes	Yes	No	No	2.- No	1. Si	2. No	2. No	2. No	2. No	1. Si	No	Yes	Positive	Positive	Positive	Negative	Positive	Positive	Positive	100.21	39.5	12.7	2.536962	No
2-Valdivia	859	1-Mujer	52	Chilean hispanic	12	32.975777	1. Si (SIGA A B5);	1. Si	1-Si	1-Si	1-Si	2. No	1. Si	1-Si	No	1-Si	1-Si	Yes	1-Si	No	No	No	No	No	No	No	Yes	No	2.- No	2. No	2. No	2. No	2. No	2. No	1. Si	Yes	Yes	Positive	Positive	Positive	Positive	Negative	Positive	Positive	46.03	6.05	6.9	7.6082644	No
2-Valdivia	860	2-Hombre	48	Chilean hispanic	12	39.025696	1. Si (SIGA A B5);	1. Si	1-Si	1-Si	1-Si	1. Si	2. No	1-Si	No	1-Si	1-Si	Yes	1-Si	No	No	No	No	No	No	No	Yes	No	2.- No	2. No	2. No	2. No	2. No	2. No	1. Si	Yes	Yes	Positive	Positive	Positive	Positive	Positive	Positive	Positive	76.16	16.9	32.6	4.5065088	No
2-Valdivia	861	1-Mujer	23	Chilean hispanic	12	27.639801	2. No;	2. No						1-Si	No	1-Si	1-Si	Yes	2-No	No	No	No	No	No	No	No	No	No	2.- No	2. No	1. Si	2. No	2. No	2. No	2. No	No	Yes
2-Valdivia	862	2-Hombre	42	Chilean hispanic	12	31.407665	2. No;	1. Si	1-Si	1-Si	2-No	1. Si	1. Si	1-Si	Yes	1-Si	1-Si	Yes	2-No	Yes	Yes	No	No	Yes	Yes	No	Yes	No	2.- No	2. No	2. No	2. No	2. No	2. No	2. No	Yes	Yes	Negative	Negative	Negative	Negative	Negative	Negative	Negative	53.83	9.199999999999999	16.6	5.8510871	No
2-Valdivia	863	1-Mujer	53	Chilean hispanic	8	25.964542	1. Si (SIGA A B5);	1. Si	1-Si	1-Si	2-No	2. No	1. Si	1-Si	Yes	1-Si	1-Si	Yes	2-No	No	No	No	No	No	Yes	No	Yes	No	2.- No	2. No	2. No	2. No	2. No	2. No	2. No	No	Yes	Positive	Positive	Positive	Positive	Negative	Positive	Negative	48.32	20.9	9	2.3119617	Yes
2-Valdivia	864	1-Mujer	35	Chilean hispanic	12	24.12175	2. No;	2. No						1-Si	No	1-Si	1-Si	No	2-No	No	No	No	No	No	No	No	No	No	2.- No	2. No	1. Si	2. No	2. No	2. No	2. No	No	Yes
2-Valdivia	865	1-Mujer	26	Chilean hispanic	17	33.61227	1. Si (SIGA A B5);	1. Si	1-Si	2-No	1-Si	2. No	2. No	1-Si	No	1-Si	1-Si	No	2-No	No	No	No	No	No	No	No	No	No	1.- Si	2. No	1. Si	2. No	2. No	2. No	2. No	No	No
2-Valdivia	866	1-Mujer	26	Chilean hispanic	12	28.084332	2. No;	1. Si	1-Si	1-Si	2-No	2. No	1. Si	1-Si	No	1-Si	1-Si	Yes	2-No	No	No	No	No	No	No	No	No	No	2.- No	2. No	2. No	2. No	2. No	2. No	2. No	No	Yes
2-Valdivia	867	1-Mujer	55	Chilean hispanic	9	35.555557	2. No;	1. Si	1-Si	1-Si	2-No	2. No	1. Si	1-Si	No	1-Si	1-Si	Yes	1-Si	No	No	No	No	No	No	No	No	No	2.- No	1. Si	2. No	1. Si	2. No	2. No	2. No	No	Yes	Positive	Positive	Positive	Positive	Negative	Positive	Positive	21.57	6	14	3.595	No
2-Valdivia	868	2-Hombre	47	Chilean hispanic	11	24.056934	1. Si (SIGA A B5);	1. Si	1-Si	1-Si	1-Si	2. No	1. Si	1-Si	No	1-Si	1-Si	Yes	2-No	No	No	No	No	No	No	No	No	No	2.- No	1. Si	2. No	2. No	2. No	2. No	2. No	No	Yes	Positive	Positive	Positive	Negative	Negative	Positive	Positive	142.87	48.5	36.9	2.9457731	No
2-Valdivia	869	1-Mujer	57	Chilean hispanic	7	28.250969	1. Si (SIGA A B5);	2. No						1-Si	Yes	1-Si	1-Si	Yes	2-No	No	No	No	No	No	Yes	Yes	No	No	2.- No	2. No	1. Si	2. No	2. No	2. No	2. No	No	Yes	Positive	Positive	Positive	Positive	Negative	Positive	Positive	65.08	29.2	34.3	2.2287672	Yes
2-Valdivia	870	1-Mujer	34	Chilean hispanic	12	26.564344	1. Si (SIGA A B5);	2. No						1-Si	No	2-No	1-Si	No	2-No	No	No	No	No	No	No	No	No	No	2.- No	2. No	2. No	2. No	2. No	2. No	1. Si	No	Yes
2-Valdivia	871	1-Mujer	33	Chilean hispanic	12	40.771225	2. No;	2. No						1-Si	No	1-Si	1-Si	Yes	2-No	No	No	No	No	No	No	No	Yes	No	2.- No	2. No	1. Si	1. Si	1. Si	2. No	2. No	No	Yes
2-Valdivia	872	1-Mujer	67	Chilean hispanic	6	28.133657	2. No;	2. No						1-Si	Yes	1-Si	1-Si	Yes	2-No	No	No	No	No	Yes	Yes	No	No	No	2.- No	2. No	1. Si	2. No	2. No	2. No	2. No	No	No	Negative	Negative	Negative	Negative	Negative	Negative	Negative	3.98	7.2	3.8	.55277777	Yes
2-Valdivia	873	1-Mujer	15	Chilean hispanic	8	24.447279	2. No;	2. No						1-Si	No	1-Si	2-No	No	2-No	No	No	No	No	No	No	No	No	No	2.- No	2. No	2. No	2. No	2. No	2. No	2. No	No	Yes
2-Valdivia	874	1-Mujer	38	Chilean hispanic	12	32.03125	2. No;	2. No						1-Si	No	1-Si	1-Si	Yes	2-No	No	No	No	No	No	No	No	Yes	No	2.- No	2. No	2. No	1. Si	2. No	2. No	1. Si	No	Yes
2-Valdivia	875	2-Hombre	9	Chilean hispanic		18.365473																								2. No	2. No	2. No	2. No	2. No	2. No	No	No
2-Valdivia	876	1-Mujer	22	Chilean hispanic	19	27.390919	1. Si (SIGA A B5);	1. Si	1-Si	2-No	2-No	2. No	2. No	1-Si	No	1-Si	1-Si	Yes	2-No	No	No	No	No	No	No	No	Yes	No	2.- No	2. No	2. No	2. No	2. No	2. No	1. Si	Yes	Yes
2-Valdivia	877	1-Mujer	17	Chilean hispanic	13	38.273647	1. Si (SIGA A B5);	1. Si	1-Si	2-No	1-Si	2. No	2. No	1-Si	No	1-Si	1-Si	No	2-No	No	No	No	No	No	No	No	No	No	2.- No	2. No	2. No	2. No	2. No	2. No	2. No	No	No
2-Valdivia	878	1-Mujer	64	Chilean hispanic	3	30.995173	2. No;	1. Si	1-Si	1-Si	1-Si	2. No	1. Si	2-No	No	1-Si	1-Si	Yes	2-No	No	No	No	No	No	No	No	No	No	2.- No	2. No	2. No	2. No	2. No	2. No	1. Si	No	Yes	Positive	Positive	Positive	Positive	Positive	Positive	Positive	65.62000000000001	37.4	16.1	1.7545455	Yes
2-Valdivia	879	2-Hombre	41	Chilean hispanic	12	28.650137	2. No;	1. Si	1-Si	2-No	2-No	2. No	2. No	1-Si	No	1-Si	1-Si	Yes	2-No	No	No	No	No	No	No	No	Yes	No	2.- No	2. No	2. No	2. No	2. No	2. No	2. No	No	Yes	Positive	Positive	Positive	Negative	Positive	Positive	Positive	138.56	28.6	18.9	4.8447552	No
2-Valdivia	880	1-Mujer	44	Chilean hispanic	12	36.71875	2. No;	1. Si	1-Si	2-No	2-No	2. No	1. Si	1-Si	No	1-Si	1-Si	Yes	2-No	No	No	No	No	Yes	No	No	Yes	No	2.- No	2. No	2. No	1. Si	1. Si	2. No	1. Si	Yes	Yes	Negative	Negative	Negative	Negative	Negative	Negative	Negative	46.82	5.9	12.4	7.9355931	No
2-Valdivia	881	1-Mujer	8	Chilean hispanic		34.013607																								2. No	2. No	2. No	2. No	2. No	2. No	No	No
2-Valdivia	882	1-Mujer	48	Chilean hispanic	12	31.644285	2. No;	1. Si	1-Si	2-No	1-Si	2. No	2. No	1-Si	Yes	1-Si	1-Si	Yes	2-No	No	No	No	No	Yes	Yes	Yes	Yes	No	2.- No	1. Si	2. No	2. No	2. No	2. No	2. No	No	Yes	Positive	Positive	Positive	Positive	Positive	Positive	Positive	13.63	18.1	115.9	.75303864	Yes
2-Valdivia	883	1-Mujer	65	Chilean hispanic	15	32.341312	2. No;	2. No						1-Si	No	1-Si	1-Si	Yes	1-Si	No	No	No	No	Yes	No	No	No	No	2.- No	2. No	2. No	2. No	2. No	2. No	2. No	No	No	Negative	Negative	Negative	Negative	Negative	Negative	Negative	49.25	8.4	1.6	5.8630953	No
2-Valdivia	884	1-Mujer	31	Chilean hispanic	12	35.204304	1. Si (SIGA A B5);	1. Si	1-Si	2-No	2-No	1. Si	1. Si	1-Si	No	1-Si	1-Si	Yes	2-No	No	No	No	No	Yes	No	No	Yes	No	2.- No	2. No	2. No	2. No	2. No	2. No	1. Si	Yes	Yes
2-Valdivia	885	2-Hombre	7	Chilean hispanic		20.155872																								2. No	1. Si	2. No	2. No	2. No	2. No	Yes	No
2-Valdivia	886	2-Hombre	41	Chilean hispanic	15	28.384802	1. Si (SIGA A B5);	1. Si	1-Si	1-Si	2-No	2. No	2. No	1-Si	No	1-Si	1-Si	Yes	1-Si	No	No	No	No	No	No	No	No	No	2.- No	1. Si	2. No	2. No	2. No	2. No	2. No	No	Yes	Positive	Positive	Positive	Positive	Positive	Positive	Positive	45.53	19.2	50.3	2.3713541	Yes
2-Valdivia	887	1-Mujer	44	Chilean hispanic	12	33.01775	2. No;	2. No						1-Si	No	1-Si	1-Si	Yes	1-Si	No	No	No	No	No	No	No	No	No	2.- No	2. No	2. No	2. No	2. No	2. No	1. Si	No	Yes	Positive	Positive	Positive	Positive	Positive	Positive	Positive	63.84	29	48.7	2.2013793	Yes
2-Valdivia	888	2-Hombre	16	Chilean hispanic	11	26.753864	1. Si (SIGA A B5);	1. Si	1-Si	2-No	1-Si	2. No	2. No	1-Si	No	1-Si	1-Si	Yes	2-No	No	No	No	No	Yes	No	No	No	No	2.- No	1. Si	2. No	2. No	2. No	2. No	2. No	Yes	Yes
2-Valdivia	889	2-Hombre	34	Chilean hispanic	12	32.912014	1. Si (SIGA A B5);	1. Si	1-Si	2-No	2-No	1. Si	2. No	2-No	No	1-Si	1-Si	Yes	1-Si	No	No	No	No	No	No	No	Yes	No	2.- No	2. No	2. No	2. No	2. No	2. No	2. No	No	Yes
2-Valdivia	890	2-Hombre	42	Chilean hispanic	12	23.046875	1. Si (SIGA A B5);	2. No						1-Si	No	2-No	1-Si	No	2-No	No	No	No	No	No	No	No	No	No	2.- No	2. No	2. No	2. No	2. No	2. No	2. No	Yes	Yes	Negative	Negative	Negative	Negative	Negative	Positive	Negative	93.08	26	10.1	3.5799999	No
2-Valdivia	891	1-Mujer	55	Chilean hispanic	12	24.773659	2. No;	2. No						1-Si	Yes	1-Si	1-Si	No	2-No	No	No	No	No	Yes	Yes	No	No	No	2.- No	2. No	2. No	2. No	2. No	2. No	1. Si	Yes	Yes	Positive	Positive	Negative	Negative	Positive	Positive	Positive	223.61	47	11	4.7576594	No
2-Valdivia	892	2-Hombre	27	Chilean hispanic	14	27.660095	2. No;	2. No						1-Si	No	1-Si	1-Si	No	2-No	No	No	No	No	No	No	No	No	No	2.- No	2. No	1. Si	2. No	2. No	2. No	2. No	Yes	Yes
2-Valdivia	893	1-Mujer	33	Chilean hispanic	13	23.384354	2. No;	2. No						1-Si	No	1-Si	1-Si	No	2-No	No	No	No	No	No	No	No	No	No	2.- No	1. Si	2. No	2. No	2. No	2. No	2. No	Yes	Yes
2-Valdivia	894	1-Mujer	14	Chilean hispanic	9	23.634033	2. No;	2. No						2-No	No	1-Si	1-Si	No	2-No	No	No	No	No	No	No	No	No	No	2.- No	2. No	2. No	2. No	2. No	2. No	2. No	No	Yes
2-Valdivia	895	2-Hombre	10	Chilean hispanic		32.370052																								2. No	1. Si	2. No	2. No	2. No	2. No	No	Yes
2-Valdivia	896	2-Hombre	14	Chilean hispanic	9	21.258503	2. No;	2. No						1-Si	No	1-Si	1-Si	No	2-No	No	No	No	No	No	No	No	No	No	2.- No	2. No	1. Si	2. No	2. No	2. No	2. No	No	Yes
2-Valdivia	897	1-Mujer	45	Chilean hispanic	15	30.85321	1. Si (SIGA A B5);	1. Si	1-Si	1-Si	2-No	2. No	1. Si	1-Si	Yes	1-Si	1-Si	Yes	2-No	No	No	No	No	No	Yes	No	Yes	No	2.- No	2. No	2. No	1. Si	2. No	2. No	2. No	No	No	Negative	Negative	Negative	Negative	Negative	Negative	Negative	7.96	6.8	6	1.1705883	Yes
2-Valdivia	898	2-Hombre	60	Chilean hispanic	12	24.919901	2. No;	2. No						1-Si	Yes	1-Si	1-Si	No	2-No	No	No	No	No	Yes	Yes	No	No	No	2.- No	2. No	2. No	2. No	2. No	2. No	2. No	No	Yes	Positive	Positive	Positive	Negative	Negative	Positive	Positive	47.11	14	22.6	3.365	No
2-Valdivia	899	1-Mujer	56	Chilean hispanic	12	28.228386	2. No;	1. Si	2-No	1-Si	1-Si	2. No	1. Si	1-Si	No	1-Si	1-Si	Yes	2-No	No	No	No	No	Yes	No	No	Yes	No	2.- No	2. No	2. No	2. No	2. No	1. Si	1. Si	No	No	Negative	Negative	Negative	Negative	Negative	Negative	Negative	31.39	6.6	3.7	4.7560606	No
2-Valdivia	900	1-Mujer	65	Chilean hispanic	10	30.330215	2. No;	2. No						1-Si	Yes	1-Si	1-Si	No	2-No	No	No	No	No	No	Yes	No	No	No	2.- No	2. No	2. No	2. No	2. No	2. No	2. No	Yes	Yes	Positive	Positive	Positive	Positive	Negative	Positive	Negative	83.41	14.9	5.1	5.5979867	No
2-Valdivia	901	2-Hombre	12	Chilean hispanic	7	25.344353	2. No;	2. No						1-Si	Yes	1-Si	1-Si	Yes	2-No	No	No	No	No	Yes	No	Yes	No	No	2.- No	2. No	2. No	2. No	2. No	2. No	2. No	No	Yes
2-Valdivia	902	1-Mujer	20	Chilean hispanic	15	23.936062	2. No;	1. Si	1-Si	2-No	2-No	2. No	1. Si	1-Si	No	1-Si	1-Si	Yes	2-No	No	No	No	No	No	No	No	No	No	2.- No	2. No	2. No	1. Si	2. No	2. No	2. No	No	Yes
2-Valdivia	903	1-Mujer	49	Chilean hispanic	8	35.214409	1. Si (SIGA A B5);	1. Si	1-Si	1-Si	1-Si	2. No	1. Si	1-Si	No	1-Si	1-Si	Yes	1-Si	No	No	No	No	No	No	No	No	No	2.- No	2. No	2. No	2. No	1. Si	2. No	2. No	No	Yes	Negative	Negative	Negative	Negative	Negative	Negative	Negative	74.79000000000001	12.9	18.2	5.7976747	No
2-Valdivia	904	2-Hombre	56	Chilean hispanic	8	32.73695	2. No;	1. Si	1-Si	1-Si	2-No	2. No	1. Si	1-Si	Yes	1-Si	1-Si	Yes	1-Si	No	No	No	No	No	Yes	No	No	No	2.- No	2. No	2. No	2. No	2. No	2. No	2. No	No	Yes	Positive	Negative	Positive	Negative	Positive	Positive	Positive	80.56999999999999	20.4	12.3	3.9495099	No
2-Valdivia	905	1-Mujer	37	Mapuche	12	26.986	2. No;	1. Si	1-Si	2-No	1-Si	2. No	2. No	1-Si	Yes	1-Si	1-Si	Yes	2-No	No	No	No	No	No	Yes	Yes	No	No	2.- No	2. No	2. No	1. Si	2. No	1. Si	2. No	No	Yes
2-Valdivia	906	1-Mujer	16	Mapuche	12	24.034611	2. No;	2. No						1-Si	Yes	1-Si	1-Si	Yes	2-No	No	No	No	No	No	Yes	Yes	No	No	2.- No	2. No	2. No	2. No	2. No	2. No	2. No	Yes	Yes
2-Valdivia	907	1-Mujer	49	Chilean hispanic	12	23.936062	2. No;	1. Si	2-No	1-Si	1-Si	2. No	2. No	1-Si	Yes	1-Si	1-Si	Yes	2-No	No	No	No	No	Yes	Yes	No	No	No	2.- No	1. Si	1. Si	1. Si	2. No	2. No	1. Si	Yes	No	Negative	Negative	Negative	Negative	Negative	Negative	Negative	59.93	7.1	9.300000000000001	8.4408455	No
2-Valdivia	908	2-Hombre	61	Chilean hispanic	8	24.725183	2. No;	2. No						1-Si	No	1-Si	1-Si	Yes	2-No	No	No	No	No	No	No	No	No	No	2.- No	2. No	2. No	2. No	2. No	2. No	2. No	No	No	Positive	Positive	Positive	Negative	Negative	Positive	Negative	27.69	7	7.7	3.9557142	No
2-Valdivia	909	1-Mujer	23	Chilean hispanic	14	24.435186	2. No;	2. No						1-Si	No	1-Si	1-Si	No	2-No	No	No	No	No	Yes	No	No	No	No	2.- No	2. No	2. No	2. No	2. No	2. No	1. Si	No	Yes
2-Valdivia	910	1-Mujer	40	Chilean hispanic	16	24.654833	2. No;	1. Si	1-Si	1-Si	2-No	2. No	1. Si	1-Si	Yes	1-Si	1-Si	Yes	1-Si	No	No	No	No	No	No	Yes	No	No	2.- No	1. Si	2. No	2. No	2. No	2. No	2. No	No	Yes	Positive	Positive	Positive	Positive	Negative	Positive	Positive	97.31	40.3	14.7	2.4146402	No
2-Valdivia	911	1-Mujer	54	Chilean hispanic	13	37.892624	1. Si (SIGA A B5);	1. Si	1-Si	1-Si	2-No	2. No	1. Si	1-Si	Yes	1-Si	1-Si	Yes	1-Si	No	No	No	No	Yes	Yes	No	Yes	No	2.- No	1. Si	2. No	1. Si	1. Si	2. No	1. Si	Yes	Yes	Positive	Positive	Positive	Positive	Positive	Positive	Positive	29.32	21.5	10.1	1.3637209	Yes
2-Valdivia	912	2-Hombre	68	Chilean hispanic	7	22.605593	2. No;	1. Si	1-Si	1-Si	1-Si	1. Si	1. Si	1-Si	Yes	1-Si	1-Si	Yes	1-Si	No	No	No	No	Yes	Yes	No	No	No	2.- No	2. No	2. No	2. No	2. No	2. No	2. No	Yes	Yes	Positive	Positive	Positive	Negative	Negative	Positive	Positive	17.45	6.3	2.4	2.7698412	Yes
2-Valdivia	913	1-Mujer	47	Chilean hispanic	17	24.304617	2. No;	1. Si	2-No	1-Si	1-Si	1. Si	1. Si	1-Si	No	1-Si	1-Si	Yes	1-Si	No	No	No	No	No	No	No	Yes	No	2.- No	1. Si	2. No	2. No	2. No	2. No	2. No	No	Yes	Positive	Positive	Positive	Negative	Positive	Positive	Positive	72.87000000000001	45.9	13.3	1.5875818	No
2-Valdivia	914	2-Hombre	52	Chilean hispanic	4	35.003201	2. No;	2. No						1-Si	No	1-Si	1-Si	Yes	2-No	No	No	No	No	No	No	No	Yes	No	2.- No	2. No	2. No	2. No	2. No	2. No	2. No	Yes	Yes	Positive	Positive	Positive	Negative	Positive	Positive	Positive	64.94	26.5	8.6	2.4505661	Yes
2-Valdivia	915	1-Mujer	51	Chilean hispanic	8	31.633715	2. No;	2. No						1-Si	No	1-Si	1-Si	Yes	2-No	No	No	No	No	No	No	No	No	No	2.- No	2. No	2. No	1. Si	2. No	2. No	2. No	No	Yes	Positive	Positive	Positive	Negative	Positive	Positive	Positive	24.37	24.7	28.3	.98663968	Yes
2-Valdivia	916	2-Hombre	27	Chilean hispanic	14	26.892323	1. Si (SIGA A B5);	1. Si	1-Si	2-No	1-Si	2. No	1. Si	1-Si	No	1-Si	1-Si	Yes	1-Si	No	No	No	No	No	No	No	Yes	No	2.- No	2. No	1. Si	2. No	2. No	2. No	2. No	No	Yes
2-Valdivia	917	2-Hombre	11	Chilean hispanic		24.817039																								2. No	2. No	2. No	2. No	2. No	2. No	No	No
2-Valdivia	918	1-Mujer	24	Chilean hispanic	16	19.289379	2. No;	2. No						1-Si	No	1-Si	1-Si	No	1-Si	No	No	No	No	Yes	No	No	No	No	2.- No	1. Si	2. No	2. No	2. No	2. No	2. No	Yes	No
2-Valdivia	919	1-Mujer	59	Chilean hispanic	12	32.03896	2. No;	2. No						1-Si	Yes	1-Si	1-Si	Yes	2-No	No	No	No	No	Yes	Yes	No	No	No	2.- No	2. No	2. No	1. Si	1. Si	2. No	2. No	No	No	Positive	Positive	Positive	Negative	Negative	Negative	Positive	50.59	8	4	6.32375	No
2-Valdivia	920	2-Hombre	46	Chilean hispanic	16	35.492157	2. No;	2. No						1-Si	No	1-Si	1-Si	Yes	2-No	No	No	No	No	No	No	No	Yes	No	2.- No	2. No	2. No	2. No	2. No	2. No	2. No	No	Yes	Positive	Positive	Positive	Positive	Positive	Positive	Positive	56.68	13	15	4.3600001	No
2-Valdivia	921	1-Mujer	49	Chilean hispanic	8	30.592955	2. No;	1. Si	1-Si	1-Si	2-No	2. No	1. Si	1-Si	No	1-Si	1-Si	Yes	2-No	No	No	No	No	No	No	No	No	No	2.- No	2. No	2. No	2. No	2. No	2. No	1. Si	No	Yes	Positive	Positive	Positive	Positive	Negative	Positive	Negative	25.29	8.9	7.9	2.841573	Yes
2-Valdivia	922	2-Hombre	5	Chilean hispanic		17.882792																								2. No	2. No	2. No	2. No	2. No	2. No	No	No
2-Valdivia	923	1-Mujer	56	Chilean hispanic	8	28.841532	2. No;	2. No						1-Si	Yes	1-Si	1-Si	Yes	1-Si	No	No	No	No	Yes	Yes	Yes	Yes	Yes	2.- No	2. No	2. No	1. Si	1. Si	2. No	1. Si	No	Yes	Positive	Positive	Positive	Negative	Negative	Positive	Positive	103.14	24.9	45.3	4.1421685	No
2-Valdivia	924	1-Mujer	10	Chilean hispanic		16.196955																								2. No	2. No	2. No	2. No	2. No	2. No	No	No
2-Valdivia	925	2-Hombre	43	Chilean hispanic	12	24.964947	2. No;	1. Si	1-Si	1-Si	1-Si	2. No	2. No	1-Si	No	1-Si	1-Si	Yes	1-Si	No	No	No	No	No	No	No	Yes	No	2.- No	2. No	2. No	2. No	2. No	2. No	2. No	No	Yes	Positive	Positive	Positive	Positive	Negative	Positive	Negative	54.87	19.2	4.9	2.8578124	Yes
2-Valdivia	926	1-Mujer	65	Chilean hispanic	18	25.065746	1. Si (SIGA A B5);	1. Si	1-Si	1-Si	1-Si	2. No	1. Si	1-Si	No	1-Si	1-Si	Yes	1-Si	No	No	No	No	No	No	No	No	No	2.- No	2. No	2. No	2. No	2. No	2. No	1. Si	Yes	Yes	Positive	Positive	Positive	Positive	Negative	Positive	Positive	147.22	28.1	5.8	5.2391458	No
2-Valdivia	927	1-Mujer	54	Chilean hispanic	12	30.666666	2. No;	2. No						1-Si	Yes	1-Si	1-Si	Yes	2-No	No	No	No	No	Yes	Yes	Yes	Yes	No	2.- No	1. Si	2. No	1. Si	2. No	2. No	1. Si	Yes	No	Positive	Positive	Positive	Negative	Negative	Negative	Positive	46.75	13.3	6.9	3.5150375	No
2-Valdivia	928	1-Mujer	54	Chilean hispanic	12	34.720524	1. Si (SIGA A B5);	1. Si	1-Si	1-Si	2-No	1. Si	2. No	2-No	No	2-No	1-Si	Yes	2-No	No	No	No	No	No	No	No	Yes	No	2.- No	1. Si	2. No	2. No	1. Si	2. No	1. Si	No	Yes	Positive	Negative	Negative	Negative	Negative	Positive	Positive	123.48	31.1	9	3.970418	No
2-Valdivia	929	1-Mujer	55	Chilean hispanic	12	35.555557	2. No;	2. No						1-Si	No	1-Si	1-Si	Yes	1-Si	No	No	No	No	Yes	No	No	Yes	No	2.- No	2. No	1. Si	2. No	2. No	2. No	2. No	No	Yes	Positive	Positive	Positive	Negative	Positive	Positive	Positive	55.57	20.1	6.5	2.7646766	Yes
2-Valdivia	930	1-Mujer	54	Chilean hispanic	8	36.684093	2. No;	1. Si	1-Si	2-No	1-Si	2. No	2. No	1-Si	No	1-Si	1-Si	Yes	2-No	No	No	No	No	Yes	No	No	No	No	2.- No	1. Si	2. No	2. No	1. Si	2. No	2. No	Yes	No	Positive	Positive	Positive	Negative	Negative	Positive	Negative	243.08	100.7	12.8	2.4139028	No
2-Valdivia	931	1-Mujer	49	Chilean hispanic	12	30.071169	1. Si (SIGA A B5);	1. Si	1-Si	1-Si	2-No	2. No	1. Si	1-Si	Yes	1-Si	1-Si	Yes	1-Si	No	No	No	No	No	No	Yes	Yes	No	2.- No	2. No	2. No	2. No	2. No	1. Si	1. Si	No	No	Negative	Negative	Negative	Negative	Positive	Negative	Negative	45.82	11	7.5	4.1654544	No
2-Valdivia	932	1-Mujer	15	Chilean hispanic	10	29.411764	1. Si (SIGA A B5);	2. No						1-Si	No	1-Si	1-Si	No	2-No	No	No	No	No	No	No	No	No	No	2.- No	1. Si	2. No	2. No	2. No	2. No	1. Si	Yes	No
2-Valdivia	933	2-Hombre	54	Chilean hispanic	17	28.465389	2. No;	1. Si	1-Si	1-Si	1-Si	2. No	1. Si	1-Si	No	1-Si	1-Si	Yes	1-Si	No	No	No	No	Yes	No	No	No	No	2.- No	2. No	2. No	2. No	2. No	2. No	1. Si	No	Yes	Positive	Positive	Positive	Positive	Positive	Positive	Positive	51.44	21.1	41.6	2.4379146	Yes
2-Valdivia	934	1-Mujer	55	Chilean hispanic	12	29.726767	2. No;	1. Si	1-Si	1-Si	2-No	2. No	2. No	1-Si	Yes	1-Si	1-Si	Yes	1-Si	No	No	No	No	Yes	Yes	No	No	No	2.- No	1. Si	2. No	1. Si	2. No	2. No	2. No	No	No	Negative	Negative	Negative	Negative	Negative	Negative	Negative	100.65	15.7	16.7	6.4108281	No
2-Valdivia	935	1-Mujer	19	Chilean hispanic	14	28.604765	2. No;	1. Si	2-No	2-No	1-Si	2. No	1. Si	1-Si	No	1-Si	1-Si	Yes	1-Si	No	No	No	No	No	No	No	No	No	2.- No	2. No	2. No	2. No	2. No	2. No	1. Si	No	No
2-Valdivia	936	2-Hombre	30	Chilean hispanic	3	26.423571	2. No;	1. Si	1-Si	1-Si	1-Si	1. Si	1. Si	1-Si	No	1-Si	2-No	Yes	2-No	No	No	No	No	No	No	No	No	No	2.- No	2. No	2. No	2. No	2. No	2. No	2. No	No	Yes
2-Valdivia	937	2-Hombre	11	Chilean hispanic		18.256319																								2. No	2. No	2. No	2. No	2. No	2. No	No	No
2-Valdivia	938	1-Mujer	62	Chilean hispanic	17	25.10957	2. No;	1. Si	1-Si	1-Si	1-Si	2. No	2. No	1-Si	No	1-Si	1-Si	Yes	2-No	No	No	No	No	Yes	No	No	No	No	2.- No	2. No	2. No	2. No	2. No	2. No	2. No	No	Yes	Positive	Negative	Positive	Negative	Positive	Positive	Negative	86.89	21.5	12.1	4.0413952	No
2-Valdivia	939	1-Mujer	12	Chilean hispanic	7	25.593737	2. No;	2. No						1-Si	No	1-Si	1-Si	No	2-No	No	No	No	No	No	No	No	No	No	2.- No	2. No	2. No	2. No	2. No	2. No	2. No	No	Yes
2-Valdivia	940	1-Mujer	12	Mapuche	7	15.066667	2. No;	2. No						1-Si	No	1-Si	1-Si	No	2-No	No	No	No	No	No	No	No	No	No	2.- No	2. No	2. No	2. No	1. Si	2. No	2. No	No	No
2-Valdivia	941	1-Mujer	7	Chilean hispanic		14.08																								2. No	2. No	2. No	2. No	2. No	2. No	No	No
2-Valdivia	942	1-Mujer	35	Chilean hispanic	12	31.108276	1. Si (SIGA A B5);	1. Si	1-Si	1-Si	1-Si	2. No	2. No	1-Si	No	1-Si	1-Si	Yes	2-No	No	No	No	No	No	No	No	No	No	2.- No	2. No	2. No	1. Si	2. No	2. No	1. Si	No	No
2-Valdivia	943	1-Mujer	45	Chilean hispanic	8	31.111111	1. Si (SIGA A B5);	2. No						1-Si	No	1-Si	1-Si	Yes	2-No	No	No	No	No	No	No	No	Yes	No	2.- No	2. No	2. No	1. Si	2. No	2. No	2. No	Yes	No	Positive	Positive	Positive	Positive	Negative	Negative	Negative	78.64	20	5.5	3.9319999	No
2-Valdivia	944	2-Hombre	15	Chilean hispanic	10	21.155294	2. No;	2. No						1-Si	No	1-Si	1-Si	No	2-No	No	No	No	No	Yes	No	No	No	No	2.- No	2. No	2. No	2. No	2. No	2. No	2. No	No	No
2-Valdivia	945	1-Mujer	46	Chilean hispanic	12	39.669422	1. Si (SIGA A B5);	2. No						1-Si	No	1-Si	1-Si	Yes	2-No	No	No	No	No	No	No	No	No	No	2.- No	2. No	2. No	2. No	2. No	2. No	2. No	Yes	Yes	Positive	Positive	Positive	Negative	Positive	Positive	Positive	97.88	29	14.6	3.3751724	No
2-Valdivia	946	1-Mujer	25	Chilean hispanic	12	24.888889	1. Si (SIGA A B5);	1. Si	1-Si	2-No	2-No	2. No	1. Si	1-Si	No	1-Si	1-Si	No	2-No	No	No	No	No	No	No	No	No	No	2.- No	2. No	2. No	2. No	2. No	2. No	2. No	No	Yes
2-Valdivia	947	1-Mujer	59	Chilean hispanic	7	30.062101	2. No;	1. Si	1-Si	2-No	2-No	2. No	1. Si	1-Si	No	1-Si	1-Si	Yes	1-Si	No	No	No	No	No	No	No	No	No	2.- No	2. No	2. No	2. No	2. No	2. No	2. No	No	Yes	Positive	Positive	Positive	Positive	Negative	Positive	Positive	89.76000000000001	28.5	14.3	3.1494737	No
2-Valdivia	948	1-Mujer	34	Chilean hispanic	8	32.888889	1. Si (SIGA A B5);	1. Si	1-Si	1-Si	2-No	2. No	1. Si	1-Si	No	2-No	1-Si	Yes	1-Si	No	No	No	No	No	No	No	Yes	No	2.- No	2. No	2. No	2. No	2. No	2. No	1. Si	No	Yes
2-Valdivia	949	2-Hombre	12	Chilean hispanic	8	23.337685	2. No;	2. No						1-Si	No	1-Si	1-Si	No	2-No	No	No	No	No	Yes	No	No	No	No	2.- No	2. No	2. No	2. No	2. No	2. No	2. No	No	Yes
2-Valdivia	950	2-Hombre	21	Chilean hispanic	14	19.379198	1. Si (SIGA A B5);	1. Si	1-Si	1-Si	1-Si	2. No	2. No	1-Si	Yes	1-Si	1-Si	Yes	2-No	No	No	No	No	Yes	Yes	Yes	Yes	No	2.- No	2. No	2. No	1. Si	2. No	2. No	2. No	No	Yes
2-Valdivia	951	2-Hombre	20	Chilean hispanic	14	21.718065	1. Si (SIGA A B5);	1. Si	1-Si	2-No	1-Si	2. No	2. No	1-Si	Yes	1-Si	1-Si	Yes	2-No	No	No	No	No	No	Yes	Yes	Yes	No	2.- No	2. No	2. No	2. No	2. No	2. No	2. No	No	No
2-Valdivia	952	2-Hombre	5	Chilean hispanic		19.929848																								2. No	1. Si	2. No	2. No	2. No	2. No	Yes	No
2-Valdivia	953	2-Hombre	8	Chilean hispanic		23.803329																								2. No	1. Si	2. No	2. No	2. No	2. No	No	No
2-Valdivia	954	2-Hombre	63	Chilean hispanic	4	31.389965	2. No;	1. Si	1-Si	1-Si	1-Si	2. No	2. No	1-Si	No	1-Si	1-Si	Yes	1-Si	No	No	No	No	No	No	No	No	No	2.- No	2. No	2. No	2. No	2. No	2. No	2. No	No	No	Positive	Positive	Positive	Negative	Negative	Positive	Negative	26.21	11.6	4.6	2.2594829	Yes
2-Valdivia	955	1-Mujer	31	Mapuche	18	26.912725	2. No;	1. Si	2-No	1-Si	2-No	2. No	2. No	1-Si	No	1-Si	1-Si	No	2-No	No	No	No	No	No	No	No	No	No	2.- No	1. Si	2. No	1. Si	2. No	2. No	1. Si	No	No
2-Valdivia	956	2-Hombre	32	Chilean hispanic	12	31.887754	2. No;	1. Si	1-Si	1-Si	1-Si	2. No	1. Si	1-Si	No	1-Si	1-Si	Yes	1-Si	No	No	No	No	No	No	No	No	No	2.- No	2. No	2. No	2. No	2. No	2. No	2. No	No	Yes
2-Valdivia	957	1-Mujer	25	Chilean hispanic	12	25.28257	2. No;	1. Si	1-Si	2-No	1-Si	2. No	1. Si	1-Si	No	1-Si	1-Si	Yes	1-Si	No	No	No	No	Yes	No	No	No	No	2.- No	2. No	2. No	1. Si	2. No	2. No	2. No	Yes	Yes
2-Valdivia	958	1-Mujer	18	Chilean hispanic	12	29.384756	2. No;	1. Si	1-Si	1-Si	1-Si	2. No	2. No	1-Si	No	1-Si	1-Si	Yes	2-No	No	No	No	No	No	No	No	No	No	2.- No	2. No	2. No	2. No	2. No	2. No	2. No	No	No
2-Valdivia	959	2-Hombre	18	Chilean hispanic	10	24.93372	2. No;	2. No						1-Si	No	2-No	2-No	No	2-No	No	No	No	No	No	No	No	No	No	2.- No	2. No	2. No	2. No	2. No	2. No	2. No	No	Yes
2-Valdivia	960	1-Mujer	58	Chilean hispanic	12	29.242109	1. Si (SIGA A B5);	1. Si	1-Si	1-Si	2-No	2. No	2. No	1-Si	No	1-Si	1-Si	Yes	2-No	No	No	No	No	Yes	No	No	No	No	2.- No	2. No	1. Si	2. No	2. No	2. No	2. No	No	Yes	Positive	Positive	Positive	Negative	Positive	Positive	Positive	218.31	44.2	21.3	4.9391403	No
2-Valdivia	961	1-Mujer	62	Chilean hispanic	12	28.30385	2. No;	1. Si	1-Si	1-Si	2-No	2. No	2. No	1-Si	Yes	1-Si	1-Si	Yes	2-No	No	No	No	No	Yes	Yes	Yes	Yes	No	2.- No	2. No	2. No	2. No	2. No	2. No	2. No	No	Yes	Positive	Positive	Positive	Positive	Negative	Positive	Negative	96.8	33.1	5	2.9244714	No
2-Valdivia	962	1-Mujer	20	Chilean hispanic	14	26.938213	1. Si (SIGA A B5);	1. Si	1-Si	2-No	1-Si	1. Si	1. Si	1-Si	Yes	1-Si	1-Si	No	2-No	No	No	No	No	No	Yes	Yes	No	No	2.- No	2. No	1. Si	1. Si	2. No	2. No	1. Si	No	No
2-Valdivia	963	2-Hombre	64	Chilean hispanic	12	28.650137	1. Si (SIGA A B5);	1. Si	1-Si	1-Si	1-Si	2. No	2. No	1-Si	Yes	1-Si	1-Si	Yes	2-No	No	No	No	No	Yes	Yes	Yes	Yes	No	2.- No	2. No	2. No	2. No	2. No	2. No	1. Si	No	No	Negative	Negative	Negative	Negative	Negative	Negative	Negative	18.9	7.2	3.6	2.625	Yes
2-Valdivia	964	2-Hombre	6	Chilean hispanic		16.181475																								2. No		2. No	2. No	2. No	2. No	No	Yes
2-Valdivia	965	1-Mujer	17	Chilean hispanic	11	26.57313	1. Si (SIGA A B5);	1. Si	1-Si	2-No	1-Si	2. No	2. No	1-Si	No	1-Si	1-Si	No	2-No	No	No	No	No	Yes	No	No	No	No	2.- No	2. No	2. No	2. No	2. No	2. No	2. No	Yes	No
2-Valdivia	966	2-Hombre	50	Mapuche	8	34.207035	2. No;	2. No						1-Si	No	1-Si	1-Si	Yes	1-Si	No	No	No	No	Yes	No	No	Yes	No	2.- No	2. No	2. No	2. No	2. No	2. No	2. No	No	Yes	Positive	Positive	Positive	Positive	Positive	Positive	Positive	30.28	21.2	6.4	1.4283019	Yes
2-Valdivia	967	1-Mujer	26	Mapuche	18	18.75	1. Si (SIGA A B5);	1. Si	1-Si	2-No	2-No	2. No	2. No	1-Si	No	2-No	1-Si	No	2-No	No	No	No	No	No	No	No	No	No	2.- No	2. No	2. No	1. Si	2. No	2. No	2. No	Yes	Yes
2-Valdivia	968	1-Mujer	61	Chilean hispanic	12	21.631149	1. Si (SIGA A B5);	1. Si	2-No	1-Si	2-No	2. No	1. Si	1-Si	No	1-Si	1-Si	No	2-No	No	No	No	No	No	No	No	No	No	2.- No	2. No	2. No	2. No	2. No	2. No	1. Si	Yes	Yes	Positive	Positive	Positive	Positive	Negative	Positive	Positive	217.4	72.7	18.5	2.9903715	No
2-Valdivia	969	2-Hombre	13	Chilean hispanic	12	25.452358	2. No;	2. No						1-Si	No	1-Si	1-Si	No	2-No	No	No	No	No	No	No	No	No	No	2.- No	2. No	2. No	2. No	2. No	2. No	2. No	No	Yes
2-Valdivia	970	1-Mujer	50	Chilean hispanic	8	33.262142	2. No;	2. No						1-Si	No	1-Si	1-Si	No	2-No	No	No	No	No	No	No	No	No	No	2.- No	2. No	2. No	2. No	2. No	2. No	2. No	No	Yes	Positive	Positive	Positive	Negative	Positive	Positive	Positive	158.01	54.2	43.7	2.9153137	No
2-Valdivia	971	2-Hombre	14	Chilean hispanic	8	38.134914	2. No;	1. Si	2-No	1-Si	2-No	2. No	1. Si	1-Si	No	1-Si	1-Si	No	1-Si	No	No	No	No	No	No	No	No	No	2.- No	2. No	2. No	2. No	1. Si	2. No	2. No	No	No
2-Valdivia	972	2-Hombre	35	Chilean hispanic	17	29.053288	2. No;	1. Si	1-Si	1-Si	1-Si	1. Si	2. No	1-Si	No	1-Si	1-Si	Yes	2-No	No	No	No	No	No	No	No	No	No	2.- No	2. No	2. No	2. No	2. No	2. No	1. Si	No	Yes
2-Valdivia	973	1-Mujer	22	Chilean hispanic	12	26.402355	2. No;	2. No						1-Si	No	1-Si	1-Si	Yes	2-No	No	No	No	No	No	No	No	No	No	2.- No	2. No	2. No	2. No	2. No	2. No	2. No	No	No
2-Valdivia	974	1-Mujer	40	Chilean hispanic	12	30.483379	2. No;	2. No						1-Si	No	1-Si	1-Si	No	2-No	No	No	No	No	No	No	No	No	No	2.- No	2. No	2. No	1. Si	2. No	2. No	2. No	No	Yes	Positive	Negative	Positive	Negative	Positive	Negative	Negative	45.09	20.6	12.8	2.1888349	Yes
2-Valdivia	975	1-Mujer	66	Chilean hispanic	10	31.035742	2. No;	2. No						1-Si	Yes	1-Si	1-Si	No	2-No	No	No	No	No	Yes	Yes	No	No	No	2.- No	2. No	2. No	2. No	2. No	2. No	1. Si	No	No	Negative	Negative	Negative	Negative	Negative	Negative	Negative	57.99	10.2	8.9	5.6852942	No
2-Valdivia	976	2-Hombre	11	Chilean hispanic		20.661158																								2. No	2. No	2. No	2. No	2. No	2. No	No	No
2-Valdivia	977	2-Hombre	66	Chilean hispanic	12	23.889463	2. No;	2. No						1-Si	No	1-Si	1-Si	No	1-Si	No	No	No	No	Yes	No	No	No	No	2.- No	2. No	2. No	2. No	2. No	2. No	2. No	No	No	Positive	Positive	Positive	Negative	Negative	Positive	Negative	74.59	18.2	4.8	4.0983515	No
2-Valdivia	978	1-Mujer	39	Chilean hispanic	12	29.174885	2. No;	1. Si	1-Si	1-Si	2-No	2. No	2. No	1-Si	No	1-Si	1-Si	Yes	2-No	No	No	No	No	Yes	No	No	No	No	2.- No	2. No	2. No	2. No	2. No	2. No	1. Si	No	Yes
2-Valdivia	979	1-Mujer	68	Chilean hispanic	3	36.160419	2. No;	1. Si	2-No	1-Si	1-Si	2. No	2. No	1-Si	No	1-Si	1-Si	Yes	2-No	No	No	No	No	No	No	No	No	No	2.- No	2. No	2. No	2. No	1. Si	2. No	1. Si	No	Yes	Positive	Positive	Positive	Negative	Negative	Positive	Positive	117.98	53.1	8.199999999999999	2.2218456	No
2-Valdivia	980	2-Hombre	20	Chilean hispanic	14	25.099501	2. No;	1. Si	1-Si	1-Si	1-Si	1. Si	1. Si	1-Si	No	1-Si	1-Si	Yes	2-No	No	No	No	No	No	No	No	No	No	2.- No	2. No	2. No	2. No	2. No	2. No	2. No	No	No
2-Valdivia	981	1-Mujer	47	Chilean hispanic	18	31.645569	1. Si (SIGA A B5);	1. Si	1-Si	2-No	1-Si	2. No	1. Si	1-Si	Yes	1-Si	1-Si	Yes	1-Si	No	No	No	No	Yes	Yes	No	Yes	No	2.- No	2. No	2. No	2. No	2. No	2. No	1. Si	No	Yes	Positive	Positive	Positive	Positive	Negative	Negative	Positive	81.59999999999999	13.9	11.8	5.8705034	No
2-Valdivia	982	2-Hombre	28	Chilean hispanic	17	28.467373	1. Si (SIGA A B5);	1. Si	1-Si	2-No	1-Si	2. No	2. No	1-Si	No	1-Si	1-Si	Yes	1-Si	No	No	No	No	No	No	No	No	No	2.- No	2. No	2. No	2. No	2. No	2. No	2. No	No	Yes
2-Valdivia	983	1-Mujer	11	Chilean hispanic		22.145329																								2. No	1. Si	2. No	2. No	2. No	2. No	No	Yes
2-Valdivia	984	2-Hombre	54	Mapuche	8	27.681662	2. No;	2. No						1-Si	No	1-Si	1-Si	Yes	1-Si	No	No	No	No	Yes	No	No	No	No	2.- No	2. No	2. No	2. No	2. No	2. No	2. No	No	Yes	Positive	Positive	Positive	Positive	Positive	Positive	Positive	34.44	26.4	106.6	1.3045454	Yes
2-Valdivia	985	2-Hombre	55	Chilean hispanic	8	31.486095	2. No;	1. Si	1-Si	1-Si	1-Si	2. No	1. Si	1-Si	Yes	1-Si	1-Si	No	2-No	No	No	No	No	No	No	Yes	No	No	2.- No	2. No	2. No	2. No	2. No	2. No	2. No	No	Yes	Positive	Positive	Positive	Positive	Negative	Negative	Positive	224.44	52.9	46.2	4.242722	No
2-Valdivia	986	2-Hombre	31	Chilean hispanic	8	31.916895	1. Si (SIGA A B5);	1. Si	2-No	1-Si	1-Si	1. Si	2. No	1-Si	Yes	1-Si	1-Si	Yes	1-Si	No	No	No	No	No	No	Yes	No	No	2.- No	2. No	2. No	2. No	2. No	2. No	2. No	No	Yes
2-Valdivia	987	1-Mujer	31	Chilean hispanic	12	35.174229	2. No;	1. Si	1-Si	1-Si	2-No	2. No	2. No	1-Si	Yes	1-Si	1-Si	Yes	1-Si	No	No	No	No	No	No	Yes	Yes	No	2.- No	2. No	1. Si	2. No	2. No	2. No	2. No	No	Yes
2-Valdivia	988	2-Hombre	60	Chilean hispanic	17	39.033375	2. No;	1. Si	1-Si	1-Si	1-Si	2. No	1. Si	1-Si	Yes	1-Si	1-Si	Yes	1-Si	No	No	No	No	Yes	Yes	No	Yes	No	2.- No	2. No	2. No	1. Si	1. Si	2. No	2. No	No	Yes	Positive	Positive	Positive	Negative	Negative	Positive	Positive	10.64	25.8	23.9	.41240311	Yes
2-Valdivia	989	1-Mujer	35	Chilean hispanic	13	27.099251	1. Si (SIGA A B5);	1. Si	1-Si	1-Si	2-No	2. No	1. Si	1-Si	No	1-Si	1-Si	No	2-No	No	No	No	No	No	No	No	No	No	2.- No	2. No	2. No	1. Si	2. No	2. No	1. Si	No	Yes
2-Valdivia	990	2-Hombre	21	Chilean hispanic	15	20.244898	2. No;	1. Si	1-Si	2-No	1-Si	1. Si	2. No	1-Si	Yes	1-Si	1-Si	No	2-No	No	No	No	No	Yes	Yes	No	No	No	2.- No	2. No	2. No	2. No	2. No	2. No	2. No	No	No
2-Valdivia	991	2-Hombre	49	Chilean hispanic	12	29.025311	2. No;	2. No						1-Si	Yes	1-Si	1-Si	Yes	2-No	No	No	No	No	Yes	Yes	No	Yes	No	2.- No	2. No	2. No	2. No	2. No	2. No	2. No	No	Yes	Positive	Positive	Positive	Positive	Negative	Positive	Positive	45.89	20.2	55.3	2.2717822	Yes
2-Valdivia	992	2-Hombre	51	Chilean hispanic	12	24.754036	2. No;	1. Si	1-Si	2-No	1-Si	2. No	2. No	1-Si	Yes	1-Si	1-Si	Yes	1-Si	No	No	No	No	No	Yes	No	Yes	No	2.- No	2. No	2. No	2. No	2. No	2. No	2. No	No	Yes	Positive	Positive	Positive	Negative	Negative	Positive	Negative	64.59999999999999	11	18.1	5.8727274	No
2-Valdivia	993	1-Mujer	29	Chilean hispanic	18	26.237782	2. No;	1. Si	2-No	2-No	2-No	2. No	1. Si	1-Si	No	1-Si	1-Si	No	2-No	No	No	No	No	Yes	No	No	No	No	2.- No	2. No	2. No	2. No	2. No	2. No	2. No	No	Yes
2-Valdivia	994	2-Hombre	36	Chilean hispanic	12	26.672764	2. No;	1. Si	2-No	2-No	2-No	2. No	2. No	1-Si	No	1-Si	1-Si	Yes	2-No	No	No	No	No	Yes	No	No	No	No	2.- No	2. No	1. Si	2. No	2. No	2. No	2. No	No	Yes
2-Valdivia	995	2-Hombre	15	Chilean hispanic	10	20.576132	1. Si (SIGA A B5);	1. Si	1-Si	2-No	1-Si	1. Si	2. No	1-Si	No	1-Si	1-Si	No	2-No	No	No	No	No	No	No	No	No	No	2.- No	2. No	2. No	2. No	2. No	2. No	2. No	No	Yes
2-Valdivia	996	1-Mujer	9	Chilean hispanic		25.208086																								2. No	2. No	2. No	2. No	2. No	2. No	Yes	No
2-Valdivia	997	2-Hombre	58	Chilean hispanic	17	24.835764	2. No;	1. Si	1-Si	1-Si	1-Si	2. No	2. No	1-Si	Yes	1-Si	1-Si	Yes	2-No	Yes	No	Yes	No	Yes	Yes	No	No	No	2.- No	2. No	1. Si	2. No	2. No	2. No	2. No	No	No	Negative	Negative	Negative	Negative	Negative	Negative	Negative	70.20999999999999	20.2	10.4	3.4757426	No
2-Valdivia	998	1-Mujer	23	Chilean hispanic	17	25.333334	2. No;	1. Si	1-Si	1-Si	1-Si	2. No	1. Si	1-Si	No	1-Si	1-Si	Yes	1-Si	No	No	No	No	No	No	No	No	No	2.- No	2. No	1. Si	1. Si	2. No	2. No	1. Si	No	Yes
2-Valdivia	999	1-Mujer	40	Chilean hispanic	17	21.484375	2. No;	1. Si	2-No	1-Si	2-No	2. No	1. Si	1-Si	Yes	1-Si	1-Si	Yes	1-Si	No	No	No	No	Yes	Yes	No	No	No	2.- No	1. Si	2. No	2. No	2. No	2. No	2. No	No	Yes	Positive	Positive	Positive	Positive	Negative	Positive	Positive	75.48	18.2	14.4	4.1472526	No
2-Valdivia	1000	2-Hombre	37	Chilean hispanic	12	37.055122	2. No;	1. Si	1-Si	1-Si	1-Si	2. No	2. No	1-Si	No	1-Si	1-Si	Yes	1-Si	No	No	No	No	Yes	No	No	No	No	2.- No	2. No	2. No	2. No	2. No	2. No	2. No	No	Yes
2-Valdivia	1001	2-Hombre	21	Chilean hispanic	13	27.54821	1. Si (SIGA A B5);	1. Si	1-Si	2-No	1-Si	2. No	2. No	1-Si	Yes	1-Si	1-Si	Yes	1-Si	No	No	No	No	No	Yes	Yes	No	No	1.- Si	2. No	2. No	2. No	2. No	2. No	2. No	No	Yes
2-Valdivia	1002	1-Mujer	33	Chilean hispanic	12	21.200001	1. Si (SIGA A B5);	1. Si	1-Si	1-Si	2-No	2. No	2. No	1-Si	No	1-Si	1-Si	Yes	1-Si	No	No	No	No	No	No	No	No	No	2.- No	1. Si	2. No	1. Si	2. No	2. No	1. Si	No	No
2-Valdivia	1003	1-Mujer	15	Chilean hispanic	13	22.640865	2. No;	2. No						2-No	Yes	1-Si	1-Si	No	1-Si	No	No	No	No	No	No	Yes	No	No	2.- No	2. No	1. Si	2. No	2. No	2. No	2. No	Yes	Yes
2-Valdivia	1004	2-Hombre	24	Chilean hispanic	13	21.002905	2. No;	1. Si	1-Si	2-No	2-No	2. No	2. No	1-Si	No	1-Si	1-Si	Yes	1-Si	Yes	Yes	No	No	No	No	No	No	No	2.- No	1. Si	2. No	2. No	2. No	2. No	1. Si	No	Yes
2-Valdivia	1005	2-Hombre	39	Chilean hispanic	12	28.125	2. No;	1. Si	1-Si	1-Si	2-No	2. No	2. No	1-Si	No	1-Si	1-Si	Yes	2-No	No	No	No	No	No	No	No	No	No	2.- No	2. No	2. No	2. No	2. No	2. No	1. Si	No	Yes
2-Valdivia	1006	1-Mujer	34	Chilean hispanic	12	29.475843	2. No;	1. Si	1-Si	2-No	2-No	2. No	2. No	1-Si	No	1-Si	1-Si	No	2-No	No	No	No	No	Yes	No	No	No	No	2.- No	2. No	2. No	1. Si	2. No	2. No	1. Si	Yes	Yes
2-Valdivia	1007	1-Mujer	31	Chilean hispanic	13	29.417439	1. Si (SIGA A B5);	1. Si	1-Si	1-Si	2-No	2. No	2. No	1-Si	Yes	1-Si	1-Si	Yes	2-No	No	No	No	No	No	Yes	Yes	No	No	2.- No	2. No	2. No	2. No	2. No	2. No	2. No	No	Yes
2-Valdivia	1008	2-Hombre	9	Chilean hispanic		17.481499																								2. No	2. No	2. No	2. No	2. No	2. No	No	No
2-Valdivia	1009	1-Mujer	25	Chilean hispanic	14	35.609936	2. No;	2. No						1-Si	Yes	1-Si	1-Si	No	2-No	No	No	No	No	Yes	Yes	Yes	No	No	2.- No	2. No	2. No	2. No	2. No	2. No	2. No	Yes	No
2-Valdivia	1010	1-Mujer	24	Chilean hispanic	13	22.959087	1. Si (SIGA A B5);	1. Si	1-Si	2-No	1-Si	2. No	2. No	1-Si	No	1-Si	1-Si	No	1-Si	No	No	No	No	No	No	No	No	No	2.- No	2. No	2. No	2. No	2. No	2. No	2. No	No	Yes
2-Valdivia	1011	2-Hombre	48	Chilean hispanic	8	41.388889	2. No;	1. Si	1-Si	1-Si	1-Si	1. Si	2. No	1-Si	No	1-Si	1-Si	Yes	1-Si	No	No	No	No	No	No	No	No	No	2.- No	2. No	2. No	2. No	2. No	2. No	2. No	Yes	Yes	Positive	Positive	Positive	Negative	Negative	Positive	Positive	52.85	15.8	15.7	3.3449366	No
2-Valdivia	1012	1-Mujer	6	Chilean hispanic		19.226355																								2. No	2. No	2. No	2. No	2. No	2. No	Yes	Yes
2-Valdivia	1013	1-Mujer	27	Chilean hispanic	9	30.120481	2. No;	2. No						1-Si	No	1-Si	1-Si	No	2-No	No	No	No	No	No	No	No	No	No	2.- No	2. No	2. No	2. No	2. No	2. No	1. Si	Yes	Yes
2-Valdivia	1014	1-Mujer	30	Chilean hispanic	12	29.296875	2. No;	2. No						1-Si	No	1-Si	1-Si	Yes	2-No	No	No	No	No	No	No	No	No	No	2.- No	2. No	2. No	2. No	2. No	2. No	2. No	No	Yes
2-Valdivia	1015	2-Hombre	62	Chilean hispanic	12	30.756369	2. No;	1. Si	1-Si	1-Si	2-No	1. Si	1. Si	1-Si	No	1-Si	1-Si	Yes	2-No	No	No	No	No	No	No	No	No	No	1.- Si	2. No	2. No	2. No	2. No	2. No	1. Si	No	Yes	Positive	Positive	Positive	Negative	Positive	Positive	Negative	39.96	7.8	11	5.1230769	No
2-Valdivia	1016	2-Hombre	20	Other	14	25.344353	1. Si (SIGA A B5);	1. Si	1-Si	2-No	2-No	1. Si	2. No	1-Si	No	1-Si	1-Si	No	2-No	No	No	No	No	No	No	No	No	No	2.- No	2. No	2. No	2. No	2. No	2. No	2. No	No	Yes
2-Valdivia	1017	2-Hombre	30	Chilean hispanic	12	32.871971	2. No;	1. Si	1-Si	1-Si	1-Si	2. No	2. No	1-Si	No	1-Si	1-Si	Yes	1-Si	No	No	No	No	No	No	No	No	No	2.- No	2. No	2. No	2. No	2. No	2. No	2. No	No	Yes
2-Valdivia	1018	1-Mujer	57	Chilean hispanic	12	23.916239	2. No;	2. No						1-Si	No	1-Si	1-Si	Yes	2-No	No	No	No	No	Yes	No	No	No	No	2.- No	2. No	2. No	2. No	1. Si	2. No	1. Si	No	Yes	Positive	Positive	Positive	Positive	Positive	Positive	Positive	96.52	21.9	25.8	4.4073057	No
2-Valdivia	1019	1-Mujer	54	Chilean hispanic	10	37.836132	2. No;	1. Si	1-Si	1-Si	2-No	2. No	1. Si	1-Si	Yes	1-Si	1-Si	Yes	2-No	No	No	No	No	Yes	Yes	Yes	No	No	2.- No	2. No	2. No	2. No	2. No	2. No	2. No	No	Yes	Positive	Positive	Positive	Negative	Positive	Positive	Positive	188.37	64.5	47.8	2.9204652	No
2-Valdivia	1020	1-Mujer	52	Chilean hispanic	8	35.491692	1. Si (SIGA A B5);	2. No						1-Si	No	1-Si	1-Si	No	2-No	No	No	No	No	No	No	No	No	No	2.- No	2. No	2. No	1. Si	2. No	2. No	2. No	No	Yes	Positive	Positive	Positive	Positive	Negative	Positive	Positive	50.45	11.6	22.7	4.3491378	No
2-Valdivia	1021	1-Mujer	45	Chilean hispanic	19	32.179932	1. Si (SIGA A B5);	1. Si	1-Si	2-No	1-Si	2. No	1. Si	1-Si	No	1-Si	1-Si	Yes	1-Si	No	No	No	No	Yes	No	No	No	No	2.- No	1. Si	2. No	2. No	2. No	2. No	2. No	No	Yes	Positive	Positive	Positive	Positive	Negative	Positive	Positive	68.36	9.4	10	7.2723403	No
2-Valdivia	1022	1-Mujer	13	Chilean hispanic	9	28.801497	2. No;	2. No						1-Si	No	1-Si	1-Si	Yes	2-No	No	No	No	No	No	No	No	No	No	2.- No	2. No	2. No	2. No	2. No	2. No	1. Si	No	Yes
2-Valdivia	1023	2-Hombre	20	Chilean hispanic	15	15.035584	1. Si (SIGA A B5);	1. Si	1-Si	2-No	1-Si	1. Si	2. No	1-Si	No	1-Si	1-Si	Yes	2-No	No	No	No	No	No	No	No	No	No	2.- No	2. No	2. No	2. No	2. No	2. No	2. No	No	No
2-Valdivia	1024	1-Mujer	69	Chilean hispanic	6	23.495237	2. No;	2. No						1-Si	No	1-Si	1-Si	Yes	2-No	No	No	No	No	No	No	No	No	No	2.- No	2. No	2. No	2. No	2. No	2. No	2. No	No	Yes	Negative	Negative	Negative	Negative	Negative	Negative	Negative	88.78	28.8	11.9	3.082639	No
2-Valdivia	1025	1-Mujer	10	Chilean hispanic		21.15143																								2. No	2. No	2. No	2. No	2. No	2. No	No	No
2-Valdivia	1026	2-Hombre	34	Chilean hispanic	15	31.141869	2. No;	1. Si	1-Si	1-Si	2-No	2. No	2. No	1-Si	No	1-Si	1-Si	Yes	2-No	No	No	No	No	No	No	No	No	No	2.- No	2. No	2. No	2. No	2. No	2. No	2. No	No	Yes
2-Valdivia	1027	1-Mujer	32	Chilean hispanic	15	29.996714	2. No;	1. Si	1-Si	1-Si	2-No	2. No	1. Si	1-Si	No	2-No	2-No	No	2-No	No	No	No	No	No	No	No	No	No	2.- No	2. No	2. No	1. Si	2. No	2. No	2. No	No	No
2-Valdivia	1028	2-Hombre	58	Chilean hispanic	8	26.12245	2. No;	1. Si	1-Si	1-Si	1-Si	2. No	1. Si	1-Si	No	1-Si	1-Si	Yes	2-No	No	No	No	No	No	No	No	No	No	2.- No	2. No	2. No	2. No	1. Si	2. No	2. No	No	No	Negative	Negative	Negative	Negative	Negative	Negative	Negative	31.15	5.7	3.7	5.4649124	No
2-Valdivia	1029	1-Mujer	42	Chilean hispanic	7	31.111111	2. No;	1. Si	1-Si	2-No	1-Si	2. No	1. Si	1-Si	No	1-Si	1-Si	Yes	2-No	No	No	No	No	No	No	No	Yes	No	1.- Si	2. No	2. No	1. Si	2. No	2. No	2. No	No	Yes	Positive	Positive	Positive	Positive	Negative	Positive	Negative	33.27	31.3	6.8	1.0629393	Yes
2-Valdivia	1030	2-Hombre	53	Chilean hispanic	8	33.912514	1. Si (SIGA A B5);	1. Si	1-Si	1-Si	2-No	2. No	2. No	1-Si	Yes	1-Si	1-Si	Yes	1-Si	No	No	No	No	Yes	No	Yes	No	No	2.- No	2. No	2. No	2. No	2. No	2. No	2. No	No	Yes	Positive	Positive	Positive	Negative	Positive	Negative	Negative	28.43	17.9	13.1	1.5882682	Yes
2-Valdivia	1031	2-Hombre	33	Other	12	31.67347	1. Si (SIGA A B5);	1. Si	1-Si	1-Si	1-Si	2. No	2. No	1-Si	Yes	1-Si	1-Si	Yes	1-Si	No	No	No	No	No	No	Yes	No	No	2.- No	2. No	2. No	2. No	2. No	2. No	1. Si	No	No
2-Valdivia	1032	2-Hombre	5	Chilean hispanic		16.158817																								2. No	2. No	2. No	2. No	2. No	2. No	No	No
2-Valdivia	1033	2-Hombre	48	Chilean hispanic	17	26.982662	2. No;	1. Si	1-Si	1-Si	1-Si	2. No	2. No	1-Si	No	1-Si	1-Si	Yes	1-Si	No	No	No	No	No	No	No	No	No	2.- No	2. No	2. No	2. No	2. No	2. No	2. No	No	No	Negative	Negative	Negative	Negative	Negative	Negative	Negative	60.55	12.5	4.9	4.8439999	No
2-Valdivia	1034	1-Mujer	18	Chilean hispanic	12	28.32658	2. No;	2. No						1-Si	No	1-Si	1-Si	Yes	2-No	No	No	No	No	No	No	No	No	No	2.- No	2. No	2. No	2. No	2. No	2. No	2. No	No	Yes
2-Valdivia	1035	1-Mujer	29	Chilean hispanic	14	20.322252	2. No;	1. Si	2-No	1-Si	2-No	2. No	1. Si	1-Si	No	1-Si	1-Si	Yes	1-Si	No	No	No	No	No	No	No	No	No	2.- No	2. No	2. No	1. Si	2. No	2. No	2. No	No	No
2-Valdivia	1036	2-Hombre	17	Chilean hispanic	12	18.209877	2. No;	1. Si	1-Si	2-No	1-Si	2. No	2. No	1-Si	No	1-Si	1-Si	Yes	2-No	No	No	No	No	No	No	No	Yes	No	2.- No	2. No	2. No	2. No	2. No	2. No	2. No	No	Yes
2-Valdivia	1037	2-Hombre	18	Chilean hispanic	12	18.87388	2. No;	1. Si	1-Si	2-No	1-Si	2. No	2. No	2-No	No	2-No	2-No	Yes	1-Si	No	No	No	No	No	No	No	No	No	2.- No	2. No	2. No	2. No	2. No	2. No	2. No	No	No
2-Valdivia	1038	1-Mujer	34	Chilean hispanic	13	39.083511	1. Si (SIGA A B5);	2. No						1-Si	No	1-Si	2-No	No	2-No	No	No	No	No	Yes	No	No	No	No	2.- No	2. No	2. No	2. No	2. No	2. No	2. No	No	Yes
2-Valdivia	1039	1-Mujer	43	Chilean hispanic	15	26.225895	2. No;	1. Si	2-No	1-Si	1-Si	2. No	1. Si	1-Si	No	1-Si	1-Si	Yes	2-No	No	No	No	No	Yes	No	No	No	No	2.- No	2. No	2. No	1. Si	2. No	2. No	2. No	Yes	Yes	Positive	Positive	Positive	Negative	Positive	Positive	Positive	94.87000000000001	26.6	24.2	3.5665414	No
2-Valdivia	1040	1-Mujer	9	Chilean hispanic		18.093794																								2. No	2. No	2. No	2. No	2. No	2. No	No	No
2-Valdivia	1041	2-Hombre	4	Chilean hispanic		14.792899																								2. No	2. No	1. Si	2. No	2. No	2. No	No	No
2-Valdivia	1042	1-Mujer	20	Chilean hispanic	10	29.407597	1. Si (SIGA A B5);	1. Si	2-No	2-No	1-Si	1. Si	1. Si	1-Si	No	1-Si	2-No	No	2-No	No	No	No	No	No	No	No	No	No	2.- No	2. No	2. No	1. Si	2. No	2. No	2. No	No	Yes
2-Valdivia	1043	2-Hombre	38	Chilean hispanic	12	27.520044	2. No;	1. Si	1-Si	1-Si	1-Si	2. No	2. No	1-Si	No	1-Si	1-Si	Yes	1-Si	No	No	No	No	No	No	No	No	No	2.- No	2. No	2. No	2. No	2. No	2. No	2. No	No	Yes
2-Valdivia	1044	2-Hombre	66	Chilean hispanic	12	30.793383	2. No;	2. No						1-Si	No	1-Si	1-Si	Yes	2-No	No	No	No	No	Yes	No	No	Yes	No	2.- No	2. No	2. No	2. No	2. No	2. No	1. Si	No	No	Negative	Negative	Negative	Negative	Negative	Negative	Negative	7.73	6.5	12.3	1.1892308	Yes
2-Valdivia	1045	1-Mujer	66	Chilean hispanic	12	27.293224	2. No;	2. No						1-Si	No	1-Si	1-Si	Yes	2-No	No	No	No	No	Yes	No	No	Yes	No	2.- No	2. No	2. No	2. No	2. No	2. No	2. No	No	No	Positive	Positive	Positive	Negative	Positive	Negative	Positive	47.75	17.3	12.3	2.7601156	Yes
2-Valdivia	1046	1-Mujer	62	Chilean hispanic	10	35.796047	1. Si (SIGA A B5);	2. No						1-Si	No	1-Si	1-Si	Yes	2-No	No	No	No	No	Yes	No	No	No	No	2.- No	2. No	1. Si	2. No	1. Si	2. No	1. Si	No	Yes	Negative	Negative	Negative	Negative	Negative	Negative	Negative	121.9	17.4	6.2	7.0057473	No
2-Valdivia	1047	1-Mujer	61	Chilean hispanic	16	22.031725	2. No;	2. No						1-Si	Yes	1-Si	1-Si	No	1-Si	No	No	No	No	No	Yes	Yes	No	No	2.- No	2. No	2. No	1. Si	2. No	2. No	1. Si	No	No	Negative	Negative	Negative	Negative	Negative	Negative	Negative	48.54	7.1	3.8	6.8366199	No
2-Valdivia	1048	1-Mujer	54	Chilean hispanic	8	21.155561	1. Si (SIGA A B5);	2. No						1-Si	No	1-Si	1-Si	Yes	2-No	No	No	No	No	No	No	No	No	No	2.- No	2. No	2. No	2. No	2. No	2. No	2. No	No	No	Positive	Positive	Positive	Negative	Positive	Positive	Positive	65.08	37.2	7.2	1.7494624	Yes
2-Valdivia	1049	1-Mujer	37	Chilean hispanic	12	20.955076	1. Si (SIGA A B5);	1. Si	2-No	2-No	1-Si	2. No	2. No	1-Si	No	2-No	2-No	Yes	1-Si	No	No	No	No	No	No	No	Yes	No	2.- No	2. No	2. No	1. Si	2. No	2. No	2. No	No	No
2-Valdivia	1050	2-Hombre	50	Chilean hispanic	8	29.068773	1. Si (SIGA A B5);	1. Si	2-No	2-No	1-Si	1. Si	2. No	1-Si	No	1-Si	1-Si	Yes	2-No	No	No	No	No	Yes	No	No	No	No	2.- No	1. Si	2. No	2. No		2. No	2. No	No	Yes	Positive	Positive	Negative	Negative	Negative	Positive	Positive	53.27	11.1	5.3	4.799099	No
2-Valdivia	1051	1-Mujer	21	Chilean hispanic	14	31.69721	1. Si (SIGA A B5);	1. Si	1-Si	2-No	1-Si	2. No	2. No	1-Si	Yes	1-Si	1-Si	No	1-Si	No	No	No	No	Yes	No	Yes	No	No	2.- No	2. No	1. Si	2. No	2. No	2. No	1. Si	No	Yes
2-Valdivia	1052	1-Mujer	20	Chilean hispanic	14	28.505863	1. Si (SIGA A B5);	1. Si	1-Si	1-Si	1-Si	2. No	2. No	1-Si	No	1-Si	1-Si	Yes	2-No	No	No	No	No	Yes	No	No	No	No	2.- No	2. No	1. Si	2. No	2. No	2. No	2. No	Yes	No
2-Valdivia	1053	2-Hombre	64	Chilean hispanic	12	30.036068	1. Si (SIGA A B5);	1. Si	1-Si	1-Si	1-Si	2. No	2. No	1-Si	No	1-Si	1-Si	Yes	1-Si	No	No	No	No	No	No	No	Yes	No	2.- No	2. No	2. No	2. No	2. No	2. No	1. Si	No	Yes	Positive	Positive	Positive	Positive	Positive	Positive	Positive	99.84	34.1	13	2.9278593	No
2-Valdivia	1054	2-Hombre	34	Chilean hispanic	15	26.840611	1. Si (SIGA A B5);	1. Si	1-Si	1-Si	2-No	2. No	2. No	1-Si	No	1-Si	1-Si	Yes	1-Si	No	No	No	No	No	No	No	Yes	No	2.- No	2. No	2. No	2. No	2. No	2. No	2. No	No	Yes
2-Valdivia	1055	2-Hombre	23	Chilean hispanic	5	20.832586	2. No;	2. No						1-Si	No	1-Si	1-Si	No	1-Si	No	No	No	No	No	No	No	No	No	2.- No	2. No	2. No	2. No	2. No	2. No	2. No	No	No
2-Valdivia	1056	1-Mujer	21	Chilean hispanic	13	24.018433	1. Si (SIGA A B5);	1. Si	1-Si	2-No	1-Si	1. Si	2. No	1-Si	No	1-Si	1-Si	No	1-Si	No	No	No	No	No	No	No	No	No	2.- No	2. No	2. No	2. No	2. No	2. No	2. No	No	Yes
2-Valdivia	1057	1-Mujer	49	Chilean hispanic	12	27.887617	2. No;	2. No						1-Si	Yes	1-Si	1-Si	Yes	1-Si	No	No	No	No	No	Yes	No	No	No	2.- No	2. No	1. Si	2. No	2. No	2. No	2. No	No	Yes	Positive	Positive	Positive	Negative	Negative	Positive	Negative	37.11	8.300000000000001	19.4	4.4710841	No
2-Valdivia	1058	1-Mujer	35	Chilean hispanic	13	24.161736	2. No;	1. Si	1-Si	2-No	2-No	2. No	1. Si	1-Si	No	1-Si	1-Si	Yes	2-No	No	No	No	No	No	No	No	No	No	2.- No	2. No	2. No	1. Si	2. No	2. No	2. No	No	Yes
2-Valdivia	1059	1-Mujer	25	Mapuche	10	35.204304	1. Si (SIGA A B5);	1. Si	1-Si	2-No	1-Si	2. No	1. Si	1-Si	Yes	1-Si	1-Si	Yes	1-Si	No	No	No	No	No	No	Yes	No	No	1.- Si	2. No	2. No	2. No	2. No	2. No	2. No	Yes	Yes
2-Valdivia	1060	1-Mujer	31	Chilean hispanic	15	23.109638	2. No;	1. Si	1-Si	1-Si	2-No	2. No	2. No	1-Si	Yes	1-Si	1-Si	Yes	1-Si	No	No	No	No	Yes	Yes	No	Yes	No	2.- No	2. No	2. No	1. Si	2. No	2. No	2. No	No	No
2-Valdivia	1061	2-Hombre	49	Chilean hispanic	10	29.902744	1. Si (SIGA A B5);	1. Si	1-Si	1-Si	1-Si	2. No	2. No	1-Si	No	1-Si	1-Si	Yes	2-No	No	No	No	No	No	No	No	No	No	2.- No	2. No	2. No	2. No	2. No	2. No	2. No	No	Yes	Positive	Positive	Positive	Positive	Positive	Positive	Positive	48.61	17.6	8.9	2.7619319	Yes
2-Valdivia	1062	2-Hombre	8	Chilean hispanic		18.812147																								2. No	2. No	2. No	2. No	2. No	2. No	No	No
2-Valdivia	1063	2-Hombre	6	Chilean hispanic		20.138889																								2. No	2. No	2. No	2. No	2. No	2. No	No	Yes
2-Valdivia	1064	1-Mujer	51	Chilean hispanic	11	27.34375	1. Si (SIGA A B5);	1. Si	1-Si	2-No	2-No	2. No	2. No	1-Si	No	1-Si	1-Si	Yes	2-No	No	No	No	No	Yes	No	No	No	No	2.- No	2. No	2. No	2. No	2. No	2. No	2. No	No	Yes	Positive	Positive	Positive	Negative	Positive	Negative	Negative	75.75	16.5	13.3	4.590909	No
2-Valdivia	1065	2-Hombre	25	Chilean hispanic	12	35.349949	1. Si (SIGA A B5);	1. Si	1-Si	2-No	2-No	1. Si	2. No	2-No	No	1-Si	1-Si	Yes	2-No	Yes	Yes	No	No	No	No	No	No	No	2.- No	2. No	2. No	2. No	2. No	2. No	2. No	Yes	Yes
2-Valdivia	1066	2-Hombre	60	Chilean hispanic	17	32.407406	1. Si (SIGA A B5);	1. Si	1-Si	1-Si	1-Si	2. No	1. Si	1-Si	Yes	1-Si	1-Si	Yes	2-No	No	No	No	No	Yes	Yes	No	No	No	2.- No	2. No	2. No	2. No	2. No	2. No	2. No	No	Yes	Positive	Positive	Positive	Negative	Positive	Positive	Positive	46.75	6.4	6.1	7.3046875	No
2-Valdivia	1067	2-Hombre	42	Chilean hispanic	12	34.852451	2. No;	1. Si	1-Si	1-Si	2-No	2. No	2. No	1-Si	Yes	1-Si	1-Si	Yes	1-Si	Yes	No	Yes	No	No	No	Yes	No	No	2.- No	2. No	2. No	2. No	2. No	2. No	2. No	No	Yes	Positive	Positive	Positive	Positive	Positive	Positive	Negative	62.88	15.6	22.7	4.0307693	No
2-Valdivia	1068	1-Mujer	20	Chilean hispanic	13	23.875114	1. Si (SIGA A B5);	1. Si	1-Si	1-Si	1-Si	1. Si	1. Si	2-No	Yes	1-Si	1-Si	No	2-No	No	No	No	No	No	Yes	Yes	No	No	2.- No	2. No	2. No	2. No	2. No	2. No	1. Si	Yes	Yes
2-Valdivia	1069	2-Hombre	42	Chilean hispanic	11	25.063644	2. No;	1. Si	1-Si	1-Si	1-Si	1. Si	2. No	1-Si	No	1-Si	1-Si	Yes	1-Si	Yes	Yes	No	No	Yes	No	No	No	No	2.- No	2. No	2. No	2. No	2. No	2. No	2. No	Yes	Yes	Positive	Positive	Positive	Positive	Negative	Positive	Negative	57.65	18.7	17.5	3.0828876	No
2-Valdivia	1070	2-Hombre	25	Chilean hispanic	18	26.729927	2. No;	1. Si	1-Si	1-Si	1-Si	1. Si	2. No	1-Si	Yes	1-Si	1-Si	Yes	2-No	No	No	No	No	No	Yes	No	No	No	2.- No	2. No	2. No	1. Si	2. No	2. No	2. No	No	No
2-Valdivia	1071	1-Mujer	61	Chilean hispanic	11	30.44384	2. No;	2. No						1-Si	No	1-Si	1-Si	Yes	2-No	No	No	No	No	No	No	No	No	No	2.- No	2. No	2. No	2. No	2. No	2. No	2. No	No	Yes	Positive	Positive	Positive	Negative	Positive	Positive	Positive	42.03	17.2	10.4	2.4436047	Yes
2-Valdivia	1072	2-Hombre	61	Chilean hispanic	11	27.332779	2. No;	1. Si	1-Si	2-No	2-No	2. No	2. No	1-Si	No	1-Si	1-Si	Yes	1-Si	No	No	No	No	No	No	No	No	No	2.- No	1. Si	2. No	2. No	2. No	2. No	2. No	No	No	Negative	Negative	Negative	Negative	Negative	Negative	Negative	66.44	19.3	5.7	3.442487	No
2-Valdivia	1073	2-Hombre	35	Chilean hispanic	18	26.922106	1. Si (SIGA A B5);	1. Si	1-Si	1-Si	2-No	1. Si	2. No	1-Si	No	1-Si	1-Si	Yes	2-No	Yes	Yes	No	No	No	No	No	No	No	2.- No	2. No	2. No	1. Si	2. No	2. No	2. No	No	Yes
2-Valdivia	1074	2-Hombre	4	Mapuche		16.02413																								2. No	2. No	2. No	2. No	2. No	2. No	No	No
2-Valdivia	1075	1-Mujer	25	Mapuche	12	20.976011	1. Si (SIGA A B5);	1. Si	1-Si	1-Si	1-Si	2. No	2. No	1-Si	Yes	1-Si	1-Si	No	2-No	No	No	No	No	No	No	Yes	No	No	2.- No	2. No	2. No	1. Si	2. No	2. No	2. No	No	Yes
2-Valdivia	1076	1-Mujer	27	Chilean hispanic	17	24.671053	1. Si (SIGA A B5);	1. Si	1-Si	1-Si	1-Si	1. Si	2. No	1-Si	No	1-Si	1-Si	Yes	2-No	No	No	No	No	No	No	No	No	No	2.- No	2. No	2. No	2. No	2. No	2. No	2. No	No	No
2-Valdivia	1077	1-Mujer	22	Chilean hispanic	12	24.609375	1. Si (SIGA A B5);	2. No						2-No	No	1-Si	1-Si	No	2-No	No	No	No	No	No	No	No	No	No	2.- No	2. No	2. No	1. Si	2. No	2. No	2. No	No	Yes
2-Valdivia	1078	1-Mujer	17	Chilean hispanic	11	23.134451	2. No;	1. Si	2-No	1-Si	2-No	2. No	1. Si	1-Si	Yes	1-Si	1-Si	No	2-No	No	No	No	No	No	Yes	Yes	No	No	2.- No	2. No	2. No	2. No	2. No	2. No	2. No	No	No
2-Valdivia	1079	1-Mujer	42	Chilean hispanic	13	28.080437	2. No;	1. Si	1-Si	1-Si	2-No	2. No	2. No	1-Si	No	1-Si	1-Si	No	1-Si	No	No	No	No	No	No	No	No	No	1.- Si	2. No	2. No	1. Si	2. No	2. No	2. No	No	Yes	Positive	Positive	Positive	Positive	Positive	Positive	Positive	88.70999999999999	38.3	122.8	2.3161881	No
2-Valdivia	1080	1-Mujer	21	Chilean hispanic	14	18.655489	2. No;	1. Si	1-Si	2-No	2-No	2. No	2. No	1-Si	Yes	1-Si	1-Si	Yes	1-Si	No	No	No	No	No	Yes	Yes	No	No	2.- No	2. No	2. No	2. No	2. No	2. No	2. No	No	Yes
2-Valdivia	1081	2-Hombre	56	Chilean hispanic	12	28.172636	1. Si (SIGA A B5);	1. Si	1-Si	1-Si	1-Si	2. No	2. No	1-Si	No	1-Si	1-Si	Yes	1-Si	No	No	No	No	Yes	No	No	Yes	No	2.- No	2. No	1. Si	2. No	2. No	2. No	2. No	No	Yes	Positive	Negative	Positive	Positive	Positive	Positive	Positive	82.44	20.6	21.4	4.0019417	No
2-Valdivia	1082	2-Hombre	16	Chilean hispanic	9	24.958086	2. No;	1. Si	1-Si	2-No	1-Si	2. No	2. No	1-Si	No	1-Si	1-Si	No	1-Si	No	No	No	No	No	No	No	No	No	2.- No	1. Si	2. No	2. No	2. No	2. No	2. No	No	No
2-Valdivia	1083	1-Mujer	27	Chilean hispanic	18	23.665245	2. No;	2. No						1-Si	No	1-Si	1-Si	No	2-No	No	No	No	No	No	No	No	No	No	2.- No	2. No	2. No	1. Si	2. No	2. No	2. No	No	Yes
2-Valdivia	1084	1-Mujer	14	Chilean hispanic	7	33.185932	2. No;	2. No						1-Si	Yes	1-Si	1-Si	Yes	2-No	No	No	No	No	No	Yes	No	No	No	2.- No	2. No	2. No	2. No	2. No	2. No	2. No	No	No
2-Valdivia	1085	2-Hombre	21	Chilean hispanic	10	24.691359	2. No;	1. Si	1-Si	1-Si	1-Si	2. No	2. No	1-Si	No	1-Si	1-Si	No	2-No	No	No	No	No	No	No	No	No	No	1.- Si	2. No	2. No	2. No	2. No	2. No	2. No	No	No
2-Valdivia	1086	2-Hombre	11	Chilean hispanic		21.672287																								2. No	2. No	2. No	2. No	2. No	2. No	Yes	Yes
2-Valdivia	1087	1-Mujer	47	Chilean hispanic	19	29.384756	2. No;	2. No						1-Si	Yes	1-Si	1-Si	Yes	2-No	No	No	No	No	Yes	Yes	Yes	No	No	2.- No	2. No	2. No	2. No	2. No	2. No	1. Si	No	Yes	Positive	Positive	Positive	Negative	Positive	Positive	Positive	29.64	8.1	10.5	3.6592593	No
2-Valdivia	1088	2-Hombre	51	Chilean hispanic	12	30.023243	2. No;	1. Si	1-Si	1-Si	2-No	2. No	2. No	1-Si	No	1-Si	1-Si	Yes	2-No	No	No	No	No	No	No	No	Yes	No	2.- No	2. No	2. No	2. No	2. No	1. Si	2. No	No	Yes	Positive	Positive	Positive	Negative	Negative	Positive	Positive	58.89	35.4	11.3	1.6635593	Yes
2-Valdivia	1089	2-Hombre	60	Chilean hispanic	11	31.352327	2. No;	1. Si	1-Si	1-Si	1-Si	2. No	2. No	1-Si	Yes	1-Si	1-Si	Yes	1-Si	Yes	Yes	No	No	Yes	No	Yes	Yes	No	2.- No	1. Si	2. No	2. No	1. Si	1. Si	2. No	No	Yes	Positive	Positive	Positive	Negative	Positive	Positive	Negative	81.95	8	21.7	10.24375	No
2-Valdivia	1090	1-Mujer	22	Chilean hispanic	13	29.270994	1. Si (SIGA A B5);	1. Si	1-Si	1-Si	2-No	2. No	2. No	1-Si	No	1-Si	1-Si	Yes	2-No	No	No	No	No	No	No	No	No	No	2.- No	2. No	2. No	2. No	2. No	2. No	2. No	No	Yes
2-Valdivia	1091	1-Mujer	47	Chilean hispanic	15	27.221643	2. No;	1. Si	1-Si	1-Si	1-Si	2. No	1. Si	1-Si	No	1-Si	1-Si	Yes	1-Si	No	No	No	No	No	No	No	No	No	1.- Si	2. No	1. Si	1. Si	1. Si	2. No	2. No	Yes	Yes	Positive	Positive	Positive	Negative	Positive	Negative	Negative	10.52	7.9	19.8	1.3316456	Yes
2-Valdivia	1092	1-Mujer	32	Chilean hispanic	16	21.107267	2. No;	2. No						1-Si	Yes	1-Si	1-Si	No	2-No	No	No	No	No	Yes	Yes	Yes	No	No	1.- Si	2. No	2. No	1. Si	2. No	2. No	2. No	No	No
2-Valdivia	1093	1-Mujer	27	Chilean hispanic	18	22.405876	2. No;	1. Si	1-Si	2-No	1-Si	2. No	1. Si	1-Si	No	1-Si	1-Si	Yes	2-No	No	No	No	No	No	No	No	No	No	2.- No	2. No	2. No	2. No	2. No	2. No	2. No	No	Yes
2-Valdivia	1094	2-Hombre	59	Chilean hispanic	14	26.897671	1. Si (SIGA A B5);	1. Si	1-Si	1-Si	2-No	1. Si	2. No	1-Si	No	1-Si	1-Si	Yes	2-No	No	No	No	No	Yes	No	No	No	No	2.- No	2. No	2. No	2. No	2. No	2. No	2. No	No	No	Positive	Positive	Positive	Negative	Negative	Negative	Negative	33.04	7.5	4.3	4.4053335	No
2-Valdivia	1095	2-Hombre	60	Mapuche	11	25.273438	1. Si (SIGA A B5);	1. Si	1-Si	1-Si	2-No	2. No	2. No	1-Si	No	1-Si	1-Si	Yes	1-Si	No	No	No	No	Yes	No	No	No	No	2.- No	2. No	1. Si	2. No	1. Si	2. No	2. No	No	Yes	Negative	Negative	Negative	Negative	Negative	Negative	Negative	141.58	33.5	8.5	4.2262688	No
2-Valdivia	1096	2-Hombre	9	Chilean hispanic		20.432453																								2. No	2. No		2. No	2. No	2. No	Yes
2-Valdivia	1097	1-Mujer	44	Chilean hispanic	14	27.281746	1. Si (SIGA A B5);	1. Si	1-Si	1-Si	2-No	2. No	1. Si	1-Si	Yes	1-Si	1-Si	Yes	1-Si	No	No	No	No	No	Yes	Yes	Yes	No	2.- No	1. Si	2. No	1. Si	1. Si	2. No	2. No	No	Yes	Positive	Positive	Positive	Negative	Positive	Positive	Positive	58.06	12.1	18.1	4.798347	No
2-Valdivia	1098	2-Hombre	28	Chilean hispanic	18	27.440599	2. No;	1. Si	1-Si	1-Si	1-Si	2. No	2. No	1-Si	No	1-Si	1-Si	No	2-No	No	No	No	No	No	No	No	No	No	2.- No	2. No	2. No	2. No	2. No	2. No	2. No	No	Yes
2-Valdivia	1099	1-Mujer	36	Chilean hispanic	16	25.236343	2. No;	1. Si	1-Si	1-Si	1-Si	2. No	2. No	1-Si	No	1-Si	1-Si	No	2-No	No	No	No	No	No	No	No	No	No	2.- No	2. No	1. Si	1. Si	2. No	2. No	2. No	No	Yes
2-Valdivia	1100	2-Hombre	53	Chilean hispanic	15	27.064051	2. No;	2. No						1-Si	No	1-Si	1-Si	No	2-No	No	No	No	No	No	No	No	No	No	2.- No	2. No	1. Si	2. No	2. No	2. No	2. No	No	No	Positive	Positive	Positive	Negative	Negative	Negative	Negative	55.71	13.6	4.4	4.0963235	No
2-Valdivia	1101	2-Hombre	40	Chilean hispanic	18	25.510204	2. No;	1. Si	1-Si	1-Si	1-Si	2. No	2. No	1-Si	No	1-Si	1-Si	No	1-Si	Yes	No	Yes	No	No	No	No	No	No	2.- No	2. No	2. No	2. No	2. No	2. No	2. No	No	Yes	Positive	Positive	Positive	Positive	Positive	Positive	Positive	70.20999999999999	8.4	15.5	8.3583336	No
2-Valdivia	1102	2-Hombre	17	Chilean hispanic	11	26.360544	2. No;	1. Si	1-Si	2-No	1-Si	2. No	2. No	1-Si	No	1-Si	1-Si	No	2-No	No	No	No	No	No	No	No	No	No	2.- No	2. No	2. No	2. No	2. No	2. No	2. No	No	No
2-Valdivia	1103	1-Mujer	13	Chilean hispanic	8	18.13122	2. No;	2. No						1-Si	No	1-Si	1-Si	No	2-No	No	No	No	No	Yes	No	No	No	No	2.- No	2. No	2. No	2. No	2. No	2. No	2. No	No	No
2-Valdivia	1104	2-Hombre	51	Chilean hispanic	15	32.870369	2. No;	1. Si	1-Si	1-Si	1-Si	2. No	2. No	1-Si	Yes	1-Si	1-Si	Yes	1-Si	No	No	No	No	Yes	Yes	Yes	Yes	No	2.- No	2. No	2. No	2. No	1. Si	2. No	2. No	No	Yes	Positive	Positive	Positive	Negative	Positive	Positive	Positive	61.85	12	31.9	5.1541667	No
2-Valdivia	1105	2-Hombre	58	Chilean hispanic	17	31.40625	2. No;	1. Si	1-Si	1-Si	1-Si	2. No	2. No	1-Si	No	1-Si	1-Si	Yes	1-Si	No	No	No	No	No	No	No	No	No	2.- No	2. No	1. Si	2. No	2. No	2. No	2. No	No	No	Positive	Positive	Negative	Negative	Negative	Negative	Negative	55.29	15.3	5.6	3.6137254	No
2-Valdivia	1106	1-Mujer	26	Chilean hispanic	16	28.040379	2. No;	1. Si	1-Si	2-No	2-No	2. No	2. No	1-Si	No	1-Si	1-Si	Yes	2-No	No	No	No	No	No	No	No	No	No	2.- No	2. No	2. No	2. No	2. No	2. No	2. No	No	Yes
2-Valdivia	1107	1-Mujer	28	Chilean hispanic	8	32.466145	2. No;	2. No						1-Si	Yes	1-Si	1-Si	Yes	2-No	No	No	No	No	No	Yes	No	No	No	1.- Si	2. No	1. Si	2. No	2. No	2. No	1. Si	Yes	Yes
2-Valdivia	1108	2-Hombre	48	Chilean hispanic	15	38.062283	2. No;	1. Si	1-Si	1-Si	1-Si	1. Si	2. No	1-Si	No	1-Si	1-Si	Yes	2-No	No	No	No	No	No	No	No	No	No	2.- No	2. No	2. No	2. No	2. No	2. No	2. No	No	Yes	Positive	Positive	Positive	Positive	Positive	Positive	Positive	54.8	21.7	36.6	2.5253456	Yes
2-Valdivia	1109	2-Hombre	67	Chilean hispanic	6	34.083046	1. Si (SIGA A B5);	1. Si	1-Si	1-Si	2-No	2. No	2. No	1-Si	No	1-Si	1-Si	Yes	2-No	No	No	No	No	Yes	No	No	No	No	2.- No	2. No	2. No	2. No	2. No	2. No	2. No	No	Yes	Positive	Negative	Positive	Negative	Negative	Positive	Positive	77.13	16.8	17.8	4.5910716	No
2-Valdivia	1110	2-Hombre	26	Chilean hispanic	17	29.365763	2. No;	2. No						1-Si	No	1-Si	1-Si	Yes	1-Si	No	No	No	No	No	No	No	No	No	2.- No	2. No	2. No	2. No	2. No	2. No	2. No	No	No
2-Valdivia	1111	2-Hombre	29	Chilean hispanic	17	23.425926	2. No;	1. Si	1-Si	1-Si	1-Si	2. No	2. No	1-Si	No	1-Si	1-Si	No	2-No	No	No	No	No	Yes	No	No	No	No	2.- No	2. No	2. No	2. No	2. No	2. No	2. No	No	Yes
2-Valdivia	1112	2-Hombre	27	Chilean hispanic	17	27.679586	2. No;	1. Si	1-Si	1-Si	2-No	2. No	2. No	1-Si	No	1-Si	1-Si	Yes	2-No	No	No	No	No	No	No	No	No	No	2.- No	2. No	2. No	2. No	2. No	2. No	2. No	No	Yes
2-Valdivia	1113	2-Hombre	63	Other	15	32.850479	2. No;	1. Si	1-Si	1-Si	1-Si	1. Si	1. Si	1-Si	Yes	1-Si	1-Si	Yes	2-No	No	No	No	No	Yes	Yes	Yes	No	No	2.- No	1. Si	2. No	2. No	2. No	2. No	2. No	No	Yes	Positive	Negative	Positive	Negative	Positive	Negative	Negative	56.26	12.2	8.699999999999999	4.6114755	No
2-Valdivia	1114	1-Mujer	44	Other	12	25.882353	2. No;	1. Si	1-Si	1-Si	1-Si	2. No	2. No	1-Si	No	1-Si	1-Si	Yes	2-No	No	No	No	No	Yes	No	No	No	No	2.- No	1. Si	2. No	1. Si	2. No	2. No	2. No	No	Yes	Positive	Positive	Positive	Positive	Positive	Positive	Positive	80.98	37	89	2.1886487	No
2-Valdivia	1115	2-Hombre	3	Chilean hispanic		21.727072																								2. No	2. No	2. No	2. No	2. No	2. No	Yes
2-Valdivia	1116	2-Hombre	22	Chilean hispanic	14	20.016237	1. Si (SIGA A B5);	1. Si	1-Si	1-Si	2-No	2. No	2. No	1-Si	No	1-Si	2-No	Yes	1-Si	No	No	No	No	No	No	No	No	No	2.- No	2. No	2. No	2. No	2. No	2. No	2. No	No	No
2-Valdivia	1117	1-Mujer	7	Chilean hispanic		20.884384																								2. No	1. Si	2. No	2. No	2. No	2. No	No
2-Valdivia	1118	1-Mujer	25	Chilean hispanic	16	21.633316	1. Si (SIGA A B5);	1. Si	1-Si	1-Si	1-Si	2. No	2. No	1-Si	Yes	1-Si	1-Si	No	2-No	No	No	No	No	Yes	Yes	No	No	No	2.- No	2. No	2. No	2. No	2. No	2. No	2. No	No	No
2-Valdivia	1119	1-Mujer	37	Chilean hispanic	17	27.053802	2. No;	1. Si	1-Si	1-Si	1-Si	2. No	1. Si	1-Si	Yes	1-Si	1-Si	Yes	1-Si	No	No	No	No	Yes	Yes	Yes	No	No	2.- No	1. Si	1. Si	1. Si	2. No	2. No	2. No	No	No
2-Valdivia	1120	2-Hombre	52	Chilean hispanic	3	38.76429	1. Si (SIGA A B5);	1. Si	1-Si	1-Si	2-No	1. Si	1. Si	1-Si	No	1-Si	1-Si	Yes	2-No	No	No	No	No	No	No	No	Yes	No	2.- No	2. No	2. No	2. No	2. No	2. No	2. No	No	Yes	Positive	Positive	Positive	Negative	Positive	Positive	Positive	66.79000000000001	17.4	78.09999999999999	3.8385057	No
2-Valdivia	1121	1-Mujer	26	Chilean hispanic	14	27.800032	2. No;	1. Si	1-Si	1-Si	1-Si	2. No	2. No	1-Si	Yes	1-Si	1-Si	Yes	2-No	Yes	No	Yes	No	No	Yes	Yes	No	No	2.- No	2. No	2. No	1. Si	2. No	2. No	2. No	No	Yes
2-Valdivia	1122	1-Mujer	30	Chilean hispanic	12	33.889187	1. Si (SIGA A B5);	2. No						1-Si	No	2-No	1-Si	No	1-Si	No	No	No	No	Yes	No	No	No	No	2.- No	2. No	2. No	2. No	2. No	2. No	2. No	No	Yes
2-Valdivia	1123	2-Hombre	13	Chilean hispanic	7	26.914858	2. No;	2. No						1-Si	No	1-Si	1-Si	Yes	1-Si	No	No	No	No	No	No	No	No	No	2.- No	2. No	2. No	2. No	2. No	2. No	2. No	No	No
2-Valdivia	1124	2-Hombre	15	Chilean hispanic	8	22.270969	2. No;	1. Si	1-Si	2-No	1-Si	2. No	2. No	1-Si	Yes	1-Si	1-Si	Yes	1-Si	No	No	No	No	No	Yes	Yes	No	No	1.- Si	1. Si	2. No	2. No	2. No	2. No	2. No	No	Yes
2-Valdivia	1125	2-Hombre	55	Chilean hispanic	15	24.167162	1. Si (SIGA A B5);	1. Si	2-No	1-Si	2-No	2. No	2. No	1-Si	Yes	1-Si	1-Si	Yes	1-Si	No	No	No	No	No	Yes	No	No	No	2.- No	2. No	2. No	2. No	2. No	2. No	2. No	No	Yes	Positive	Positive	Positive	Negative	Negative	Positive	Negative	44.23	13.6	5.6	3.2522058	No
2-Valdivia	1126	1-Mujer	27	Other	17	31.563147	1. Si (SIGA A B5);	1. Si	1-Si	2-No	1-Si	2. No	1. Si	1-Si	No	1-Si	1-Si	Yes	1-Si	No	No	No	No	No	No	No	No	No	2.- No	2. No	2. No	1. Si	2. No	2. No	2. No	No	No
2-Valdivia	1127	2-Hombre	50	Chilean hispanic	14	30.523392	2. No;	1. Si	1-Si	1-Si	2-No	2. No	2. No	1-Si	No	1-Si	1-Si	Yes	1-Si	No	No	No	No	Yes	No	No	No	No	2.- No	2. No	2. No	2. No	1. Si	2. No	2. No	No	No	Negative	Negative	Negative	Negative	Negative	Negative	Negative	54.73	9.199999999999999	3.3	5.9489131	No
2-Valdivia	1128	1-Mujer	38	Chilean hispanic	15	22.65625	1. Si (SIGA A B5);	1. Si	1-Si	2-No	1-Si	2. No	2. No	1-Si	No	1-Si	1-Si	No	1-Si	No	No	No	No	No	No	No	No	No	2.- No	2. No	2. No	2. No	2. No	2. No	2. No	No	Yes
2-Valdivia	1129	1-Mujer	33	Mapuche	15	21.208448	2. No;	2. No						1-Si	No	1-Si	1-Si	No	2-No	No	No	No	No	No	No	No	No	No	2.- No	2. No	2. No	2. No	2. No	2. No	2. No	No	No
2-Valdivia	1130	2-Hombre	17	Mapuche	10	26.851212	1. Si (SIGA A B5);	1. Si	1-Si	2-No	2-No	2. No	2. No	1-Si	No	2-No	1-Si	No	2-No	No	No	No	No	No	No	No	No	No	2.- No	2. No	1. Si	2. No	2. No	2. No	2. No	No	Yes
2-Valdivia	1131	1-Mujer	1	Chilean hispanic		16.360264																								2. No	2. No	2. No	2. No	2. No	2. No	No	No
2-Valdivia	1132	2-Hombre	28	Chilean hispanic	17	28.930613	2. No;	2. No						1-Si	No	1-Si	1-Si	Yes	2-No	No	No	No	No	No	No	No	No	No	2.- No	2. No	2. No	2. No	2. No	2. No	2. No	No	No
2-Valdivia	1133	2-Hombre	39	Chilean hispanic	17	38.031815	2. No;	1. Si	1-Si	2-No	1-Si	2. No	1. Si	1-Si	Yes	1-Si	1-Si	Yes	1-Si	No	No	No	No	Yes	No	Yes	No	No	2.- No	2. No	2. No	2. No	1. Si	2. No	2. No	No	Yes
2-Valdivia	1134	2-Hombre	11	Chilean hispanic		16.847469																								2. No	2. No	2. No	2. No	2. No	2. No	Yes	No
2-Valdivia	1135	2-Hombre	55	Chilean hispanic	12	30.7174	1. Si (SIGA A B5);	1. Si	1-Si	1-Si	1-Si	2. No	2. No	1-Si	No	1-Si	1-Si	Yes	1-Si	Yes	No	Yes	No	Yes	No	No	No	No	2.- No	2. No	2. No	2. No	2. No	2. No	2. No	No	No	Negative	Negative	Negative	Negative	Negative	Negative	Negative	49.39	8.5	7.9	5.8105884	No
2-Valdivia	1136	2-Hombre	29	Chilean hispanic	13	18.991964	2. No;	2. No						1-Si	No	1-Si	1-Si	No	1-Si	No	No	No	No	No	No	No	No	No	2.- No	2. No	2. No	2. No	2. No	2. No	1. Si	No	No
2-Valdivia	1137	1-Mujer	25	Chilean hispanic	18	21.750282	2. No;	1. Si	1-Si	2-No	1-Si	2. No	2. No	1-Si	No	1-Si	1-Si	No	2-No	No	No	No	No	No	No	No	No	No	1.- Si	2. No	2. No	1. Si	2. No	2. No	2. No	No	Yes
2-Valdivia	1138	2-Hombre	22	Chilean hispanic	15	36.456928	1. Si (SIGA A B5);	1. Si	1-Si	1-Si	1-Si	1. Si	2. No	1-Si	Yes	1-Si	1-Si	No	1-Si	No	No	No	No	Yes	Yes	Yes	No	No	1.- Si	2. No	1. Si	2. No	2. No	2. No	2. No	No	No
2-Valdivia	1139	1-Mujer	11	Chilean hispanic		22.189348																								1. Si	2. No	2. No	2. No	2. No	2. No	No	No
2-Valdivia	1140	2-Hombre	27	Chilean hispanic	17	29.761906	2. No;	1. Si	1-Si	1-Si	1-Si	2. No	2. No	1-Si	No	1-Si	1-Si	Yes	2-No	No	No	No	No	No	No	No	Yes	No	2.- No	2. No	2. No	2. No	2. No	2. No	2. No	No	Yes
2-Valdivia	1141	2-Hombre	52	Chilean hispanic	19	25.605536	2. No;	1. Si	1-Si	2-No	2-No	2. No	2. No	1-Si	Yes	1-Si	1-Si	No	1-Si	No	No	No	No	Yes	Yes	Yes	No	No	2.- No	2. No	2. No	2. No	2. No	2. No	2. No	No	Yes	Positive	Positive	Positive	Negative	Negative	Positive	Negative	50.38	12.6	8.9	3.9984126	No
2-Valdivia	1142	1-Mujer	16	Chilean hispanic	8	20.874424	1. Si (SIGA A B5);	1. Si	1-Si	1-Si	1-Si	1. Si	2. No	1-Si	No	1-Si	1-Si	No	2-No	No	No	No	No	No	No	No	No	No	2.- No	2. No	2. No	1. Si	2. No	2. No	2. No	No	No
2-Valdivia	1143	1-Mujer	44	Chilean hispanic	12	20.932119	1. Si (SIGA A B5);	1. Si	1-Si	2-No	1-Si	2. No	2. No	1-Si	No	1-Si	1-Si	Yes	2-No	No	No	No	No	No	No	No	No	No	2.- No	2. No	2. No	1. Si	1. Si	2. No	2. No	No	Yes	Positive	Negative	Negative	Negative	Positive	Positive	Positive	101.23	16.4	16.8	6.1725612	No
2-Valdivia	1144	2-Hombre	42	Chilean hispanic	12	30.176899	2. No;	2. No						1-Si	Yes	1-Si	1-Si	Yes	2-No	No	No	No	No	Yes	Yes	Yes	Yes	No	2.- No	2. No	1. Si	2. No	2. No	2. No	2. No	No	No	Negative	Negative	Negative	Negative	Negative	Negative	Negative	62.95	11.8	2.4	5.3347459	No
2-Valdivia	1145	2-Hombre	27	Chilean hispanic	8	25.864513	1. Si (SIGA A B5);	1. Si	1-Si	2-No	1-Si	1. Si	2. No	1-Si	Yes	1-Si	1-Si	Yes	2-No	No	No	No	No	Yes	Yes	Yes	No	No	2.- No	2. No	2. No	2. No	2. No	2. No	2. No	No	Yes
2-Valdivia	1146	1-Mujer	25	Chilean hispanic	8	22.460938	1. Si (SIGA A B5);	1. Si	1-Si	2-No	2-No	1. Si	2. No	1-Si	Yes	1-Si	1-Si	Yes	2-No	No	No	No	No	No	Yes	Yes	No	No	1.- Si	2. No	2. No	2. No	2. No	2. No	2. No	No	Yes
2-Valdivia	1147	2-Hombre	20	Chilean hispanic	11	22.571047	1. Si (SIGA A B5);	1. Si	1-Si	1-Si	1-Si	1. Si	2. No	1-Si	No	1-Si	1-Si	No	1-Si	Yes	Yes	No	No	No	No	No	No	No	2.- No	1. Si	1. Si	2. No	2. No	2. No	2. No	No	Yes
2-Valdivia	1148	1-Mujer	13	Chilean hispanic	7	18.365473	2. No;	2. No						1-Si	No	1-Si	1-Si	No	2-No	No	No	No	No	No	No	No	No	No	2.- No	2. No	2. No	2. No	2. No	2. No	2. No	No	No
2-Valdivia	1149	2-Hombre	68	Chilean hispanic	18	29.387754	2. No;	1. Si	1-Si	1-Si	2-No	2. No	2. No	1-Si	Yes	1-Si	1-Si	No	2-No	No	No	No	No	Yes	Yes	Yes	No	No	2.- No	1. Si	2. No	2. No	2. No	2. No	1. Si	Yes	No	Positive	Positive	Positive	Negative	Positive	Positive	Positive	39.67	7.9	6.5	5.0215192	No
2-Valdivia	1150	1-Mujer	39	Chilean hispanic	12	26.262627	1. Si (SIGA A B5);	1. Si	1-Si	1-Si	2-No	2. No	2. No	1-Si	No	1-Si	1-Si	Yes	2-No	No	No	No	No	Yes	No	No	No	No	1.- Si	2. No	2. No	2. No	2. No	2. No	2. No	No	No
2-Valdivia	1151	2-Hombre	31	Chilean hispanic	18	30.7174	2. No;	1. Si	1-Si	1-Si	1-Si	2. No	2. No	1-Si	No	1-Si	1-Si	Yes	1-Si	No	No	No	No	No	No	No	No	No	2.- No	2. No	2. No	2. No	2. No	2. No	2. No	No	Yes
2-Valdivia	1152	2-Hombre	27	Chilean hispanic	14	29.780714	2. No;	1. Si	1-Si	2-No	2-No	2. No	2. No	1-Si	No	1-Si	1-Si	Yes	2-No	No	No	No	No	No	No	No	Yes	No	1.- Si	2. No	2. No	2. No	2. No	2. No	2. No	No	Yes
2-Valdivia	1153	1-Mujer	35	Chilean hispanic	17	24.359861	2. No;	1. Si	1-Si	2-No	2-No	2. No	2. No	1-Si	Yes	1-Si	1-Si	Yes	2-No	No	No	No	No	No	No	Yes	No	No	2.- No	2. No	2. No	1. Si	2. No	2. No	2. No	No	Yes
2-Valdivia	1154	1-Mujer	27	Chilean hispanic	18	27.466667	1. Si (SIGA A B5);	1. Si	1-Si	1-Si	2-No	2. No	2. No	1-Si	No	1-Si	1-Si	No	2-No	No	No	No	No	Yes	No	No	No	No	1.- Si	2. No	2. No	2. No	2. No	2. No	2. No	No	No
2-Valdivia	1155	1-Mujer	35	Chilean hispanic	17	21.230572	2. No;	2. No						1-Si	No	1-Si	1-Si	Yes	2-No	No	No	No	No	No	No	No	No	No	2.- No	2. No	2. No	1. Si	2. No	2. No	1. Si	No	Yes
2-Valdivia	1156	2-Hombre	20	Chilean hispanic	12	24.242424	1. Si (SIGA A B5);	1. Si	1-Si	2-No	1-Si	1. Si	2. No	1-Si	No	1-Si	1-Si	Yes	2-No	No	No	No	No	Yes	No	No	No	No	2.- No	2. No	2. No	2. No	2. No	2. No	2. No	No	Yes
2-Valdivia	1157	2-Hombre	44	Chilean hispanic	12	25.154652	1. Si (SIGA A B5);	1. Si	1-Si	1-Si	1-Si	1. Si	2. No	1-Si	No	1-Si	1-Si	Yes	1-Si	No	No	No	No	No	No	No	No	No	1.- Si	2. No	1. Si	2. No	2. No	2. No	2. No	No	Yes	Positive	Negative	Positive	Negative	Positive	Positive	Negative	41.59	9.300000000000001	5	4.472043	No
2-Valdivia	1158	1-Mujer	39	Chilean hispanic	19	26.581226	2. No;	2. No						1-Si	No	1-Si	1-Si	No	1-Si	No	No	No	No	Yes	No	No	No	No	2.- No	2. No	2. No	1. Si	2. No	2. No	2. No	Yes	No
2-Valdivia	1159	1-Mujer	42	Chilean hispanic	22	22.89282	2. No;	2. No						1-Si	No	1-Si	1-Si	Yes	2-No	No	No	No	No	No	No	No	No	No	2.- No	2. No	2. No	2. No	2. No	2. No	2. No	No	No	Negative	Negative	Negative	Negative	Negative	Positive	Negative	52.35	6.9	5.4	7.5869565	No
2-Valdivia	1160	1-Mujer	40	Chilean hispanic	12	32.92181	1. Si (SIGA A B5);	1. Si	1-Si	2-No	2-No	2. No	2. No	1-Si	Yes	1-Si	1-Si	Yes	1-Si	No	No	No	No	No	No	Yes	No	No	2.- No	2. No	2. No	2. No	2. No	2. No	2. No	No	Yes	Positive	Negative	Positive	Negative	Negative	Positive	Positive	84.86	12.5	7.8	6.7887998	No
2-Valdivia	1161	1-Mujer	14	Chilean hispanic	8	21.217899	2. No;	2. No						1-Si	No	1-Si	1-Si	No	1-Si	No	No	No	No	No	No	No	No	No	2.- No	2. No	2. No	2. No	2. No	2. No	2. No	No
2-Valdivia	1162	1-Mujer	65	Chilean hispanic	5	37.436085	2. No;	1. Si	1-Si	1-Si	2-No	2. No	2. No	1-Si	No	1-Si	1-Si	No	1-Si	No	No	No	No	No	No	No	No	No	2.- No	2. No	2. No	1. Si	2. No	2. No	2. No	No	No	Negative	Negative	Negative	Negative	Negative	Negative	Negative	47.9	7.1	3.8	6.746479	No
2-Valdivia	1163	1-Mujer	63	Chilean hispanic	12	31.530111	1. Si (SIGA A B5);	1. Si	1-Si	1-Si	1-Si	2. No	2. No	1-Si	No	1-Si	1-Si	Yes	1-Si	No	No	No	No	No	No	No	No	No	2.- No	2. No	2. No	2. No	2. No	2. No	2. No	No	No	Positive	Positive	Positive	Negative	Negative	Negative	Negative	93.51000000000001	20.2	5.1	4.6292081	No
2-Valdivia	1164	1-Mujer	31	Chilean hispanic	13	26.218821	2. No;	1. Si	1-Si	1-Si	1-Si	1. Si	1. Si	1-Si	Yes	1-Si	1-Si	Yes	2-No	No	No	No	No	No	Yes	Yes	Yes	No	2.- No	2. No	2. No	1. Si	2. No	2. No	2. No	No	No
2-Valdivia	1165	1-Mujer	65	Chilean hispanic	0	31.501095	2. No;	1. Si	1-Si	1-Si	1-Si	2. No	1. Si	1-Si	No	1-Si	1-Si	Yes	2-No	No	No	No	No	No	No	No	Yes	No	2.- No	2. No	2. No	2. No	1. Si	2. No	2. No	No	Yes	Positive	Positive	Positive	Negative	Negative	Positive	Negative
2-Valdivia	1166	1-Mujer	10	Mapuche		16.435354																								2. No	2. No	2. No	2. No	2. No	2. No	Yes	Yes
2-Valdivia	1167	2-Hombre	4	Mapuche		15.684737																								2. No	2. No	2. No	2. No	2. No	2. No	Yes
2-Valdivia	1168	1-Mujer	14	Mapuche	8	16.175903	2. No;	1. Si	2-No	2-No	1-Si	1. Si	2. No	1-Si	No	1-Si	1-Si	No	1-Si	No	No	No	No	No	No	No	No	No	2.- No	2. No	1. Si	2. No	2. No	2. No	2. No	Yes	Yes
2-Valdivia	1169	1-Mujer	13	Chilean hispanic	7	18.420244	2. No;	2. No						2-No	No	1-Si	1-Si	No	2-No	No	No	No	No	No	No	No	No	No	2.- No	2. No	2. No	2. No	2. No	2. No	2. No	No	Yes
2-Valdivia	1170	1-Mujer	10	Chilean hispanic		18.349533																								2. No	1. Si	2. No	2. No	2. No	2. No	No	No
2-Valdivia	1171	2-Hombre	29	Chilean hispanic	19	24.828152	2. No;	1. Si	1-Si	2-No	2-No	1. Si	2. No	1-Si	No	1-Si	1-Si	Yes	2-No	Yes	Yes	No	No	No	No	No	No	No		2. No	2. No	2. No	2. No	2. No	2. No	No	Yes
2-Valdivia	1172	2-Hombre	44	Chilean hispanic	10	26.448145	2. No;	1. Si	1-Si	1-Si	1-Si	2. No	1. Si	1-Si	Yes	1-Si	1-Si	Yes	2-No	No	No	No	No	No	Yes	No	No	No	2.- No	2. No	2. No	2. No	2. No	2. No	2. No	No	Yes	Positive	Positive	Positive	Negative	Positive	Positive	Negative	49.11	10.2	8.5	4.8147058	No
2-Valdivia	1173	1-Mujer	38	Chilean hispanic	5	27.111111	2. No;	2. No						1-Si	No	1-Si	1-Si	Yes	2-No	No	No	No	No	No	No	No	Yes	No	2.- No	1. Si	2. No	2. No	2. No	2. No	2. No	No	Yes
2-Valdivia	1174	2-Hombre	46	Chilean hispanic	9	27.33564	1. Si (SIGA A B5);	2. No						1-Si	No	1-Si	1-Si	Yes	2-No	No	No	No	No	No	No	No	No	No	2.- No	2. No	2. No	2. No	2. No	2. No	2. No	No	Yes	Negative	Negative	Negative	Negative	Negative	Negative	Negative	75	21.8	7.3	3.440367	No
2-Valdivia	1175	2-Hombre	5	Chilean hispanic		16.349585																								2. No	2. No	2. No	2. No	2. No	2. No	No	No
2-Valdivia	1176	1-Mujer	29	Chilean hispanic	9	30.266666	1. Si (SIGA A B5);	1. Si	1-Si	1-Si	1-Si	1. Si	2. No	1-Si	Yes	1-Si	1-Si	Yes	2-No	No	No	No	No	No	Yes	Yes	No	No	2.- No	2. No	2. No	2. No	2. No	2. No	2. No	No	Yes
2-Valdivia	1177	2-Hombre	14	Chilean hispanic	7	30.46875	2. No;	2. No						1-Si	No	1-Si	1-Si	No	2-No	No	No	No	No	No	No	No	No	No	2.- No	2. No	2. No	2. No	2. No	2. No	2. No	Yes	Yes
2-Valdivia	1178	2-Hombre	38	Chilean hispanic	8	23.875114	1. Si (SIGA A B5);	1. Si	1-Si	1-Si	1-Si	1. Si	2. No	1-Si	No	1-Si	1-Si	Yes	2-No	No	No	No	No	No	No	No	Yes	No	2.- No	2. No	2. No	2. No	2. No	2. No	2. No	Yes	Yes
2-Valdivia	1179	2-Hombre	3	Chilean hispanic		16.285822																								2. No	2. No	2. No	2. No	2. No	2. No	No	No
2-Valdivia	1180	1-Mujer	40	Chilean hispanic	10	35.170532	2. No;	1. Si	1-Si	1-Si	1-Si	2. No	2. No	1-Si	No	1-Si	1-Si	Yes	2-No	No	No	No	No	No	No	No	No	No	2.- No	2. No	2. No	2. No	2. No	2. No	2. No	No	Yes	Positive	Positive	Positive	Positive	Positive	Positive	Positive	45.96	13.3	78.59999999999999	3.4556391	No
2-Valdivia	1181	2-Hombre	11	Mapuche		24.14152																								2. No	2. No	2. No	2. No	2. No	2. No	No	Yes
2-Valdivia	1182	1-Mujer	42	Mapuche	9	36.034412	2. No;	1. Si	1-Si	1-Si	2-No	2. No	2. No	1-Si	No	1-Si	1-Si	Yes	1-Si	No	No	No	No	No	No	No	No	No	2.- No	2. No	2. No	2. No	2. No	2. No	2. No	No	Yes	Positive	Positive	Positive	Positive	Positive	Positive	Positive	51.51	14.6	14.6	3.5280821	No
2-Valdivia	1183	1-Mujer	1	Chilean hispanic		20.641771																								2. No	2. No	2. No	2. No	2. No	2. No	Yes	No
2-Valdivia	1184	2-Hombre	6	Chilean hispanic		19.39098																								2. No	1. Si	2. No	2. No	2. No	2. No	No
2-Valdivia	1185	1-Mujer	5	Chilean hispanic		20.661158																								2. No	2. No	2. No	2. No	2. No	2. No	No	No
2-Valdivia	1186	1-Mujer	12	Chilean hispanic	6	19.473406	2. No;	2. No						1-Si	No	1-Si	1-Si	No	2-No	No	No	No	No	No	No	No	No	No	2.- No	2. No	2. No	2. No	2. No	2. No	2. No	No	No
2-Valdivia	1187	1-Mujer	13	Chilean hispanic	8	27.513386	2. No;	2. No						1-Si	No	1-Si	1-Si	No	2-No	No	No	No	No	No	No	No	No	No	2.- No	2. No	2. No	2. No	2. No	2. No	2. No	No	No
2-Valdivia	1188	1-Mujer	12	Chilean hispanic	6	16.137709	2. No;	2. No						1-Si	Yes	1-Si	1-Si	No	2-No	No	No	No	No	No	Yes	Yes	No	No	2.- No	2. No	2. No	2. No	2. No	2. No	2. No	Yes	No
2-Valdivia	1189	1-Mujer	31	Chilean hispanic	12	34.894398	2. No;	1. Si	1-Si	1-Si	2-No	2. No	1. Si	1-Si	Yes	1-Si	1-Si	No	2-No	No	No	No	No	No	Yes	Yes	No	No	2.- No	2. No	2. No	1. Si	2. No	2. No	2. No	Yes	Yes
2-Valdivia	1190	1-Mujer	35	Chilean hispanic	12	27.239225	1. Si (SIGA A B5);	1. Si	1-Si	2-No	1-Si	2. No	2. No	1-Si	Yes	1-Si	1-Si	Yes	2-No	No	No	No	No	No	Yes	Yes	No	No	2.- No	2. No	2. No	2. No	2. No	2. No	2. No	No	Yes
2-Valdivia	1191	2-Hombre	26	Chilean hispanic	12	25.209202	2. No;	1. Si	1-Si	1-Si	1-Si	1. Si	2. No	1-Si	No	1-Si	1-Si	Yes	2-No	No	No	No	No	No	No	No	No	No	1.- Si	2. No	2. No	1. Si	2. No	2. No	2. No	No	No
2-Valdivia	1192	2-Hombre	47	Chilean hispanic	12	25.28257	1. Si (SIGA A B5);	1. Si	1-Si	1-Si	1-Si	2. No	1. Si	1-Si	No	1-Si	1-Si	No	2-No	No	No	No	No	No	No	No	No	No	2.- No	2. No	2. No	2. No	2. No	2. No	2. No	No	Yes	Negative	Negative	Negative	Negative	Negative	Negative	Negative	82.44	19.7	8.699999999999999	4.1847715	No
2-Valdivia	1193	1-Mujer	43	Chilean hispanic	8	25.910685	1. Si (SIGA A B5);	1. Si	1-Si	1-Si	1-Si	2. No	1. Si	1-Si	Yes	1-Si	1-Si	Yes	1-Si	No	No	No	No	No	No	Yes	Yes	No	1.- Si	2. No	2. No	1. Si	2. No	2. No	2. No	No	Yes	Positive	Positive	Positive	Negative	Negative	Positive	Negative	27.69	21.6	6.9	1.2819444	Yes
2-Valdivia	1194	1-Mujer	41	Chilean hispanic	14	28.558996	1. Si (SIGA A B5);	1. Si	1-Si	2-No	2-No	2. No	2. No	1-Si	Yes	1-Si	1-Si	No	1-Si	No	No	No	No	Yes	Yes	Yes	No	No	2.- No	2. No	2. No	2. No	2. No	2. No	2. No	No		Positive	Positive	Positive	Negative	Negative	Positive	Positive	51.79	18.1	5.2	2.861326	Yes
2-Valdivia	1195	2-Hombre	18	Chilean hispanic	12	24.426588	2. No;	1. Si	1-Si	1-Si	1-Si	1. Si	2. No	1-Si	No	1-Si	1-Si	No	2-No	No	No	No	No	No	No	No	No	No	2.- No	2. No	2. No	2. No	2. No	2. No	2. No	No	No
2-Valdivia	1196	2-Hombre	42	Chilean hispanic	9	28.040197	2. No;	1. Si	1-Si	1-Si	1-Si	2. No	2. No	1-Si	Yes	1-Si	1-Si	Yes	2-No	No	No	No	No	No	Yes	Yes	No	No	2.- No	2. No	2. No	2. No	2. No	2. No	2. No	No	Yes	Positive	Positive	Positive	Positive	Positive	Positive	Positive	114.32	41.4	20.7	2.7613525	No
2-Valdivia	1197	1-Mujer	61	Chilean hispanic	10	37.52597	1. Si (SIGA A B5);	1. Si	2-No	1-Si	2-No	2. No	2. No	1-Si	Yes	1-Si	1-Si	Yes	2-No	Yes	No	Yes	No	Yes	Yes	Yes	No	No	2.- No	2. No	2. No	2. No	2. No	2. No	2. No	No	Yes	Positive	Positive	Positive	Negative	Negative	Positive	Positive	72.19	17	6	4.2464705	No
2-Valdivia	1198	1-Mujer	16	Chilean hispanic	8	20.681154	2. No;	2. No						1-Si	No	1-Si	1-Si	Yes	2-No	No	No	No	No	No	No	No	No	No	2.- No	2. No	2. No	2. No	2. No	2. No	2. No	No	Yes
2-Valdivia	1199	2-Hombre	47	Chilean hispanic	11	31.015625	2. No;	1. Si	2-No	1-Si	1-Si	2. No	2. No	1-Si	Yes	1-Si	1-Si	No	2-No	No	No	No	No	No	Yes	Yes	No	No	2.- No	2. No	2. No	2. No	2. No	2. No	2. No	No	No	Positive	Positive	Positive	Negative	Negative	Positive	Negative	29.24	23.9	4.5	1.223431	Yes
2-Valdivia	1200	2-Hombre	7	Chilean hispanic		20.141602																								2. No	2. No	2. No	2. No	2. No	2. No	No
2-Valdivia	1201	1-Mujer	2	Chilean hispanic		16.049383																								2. No	2. No	2. No	2. No	2. No	2. No	No	No
2-Valdivia	1202	2-Hombre	63	Chilean hispanic	5	25.076193	1. Si (SIGA A B5);	1. Si	1-Si	1-Si	2-No	1. Si	1. Si	1-Si	No	2-No	2-No	Yes	2-No	No	No	No	No	Yes	No	No	Yes	No	2.- No	2. No	2. No	2. No	2. No	2. No	2. No	No	Yes	Positive	Positive	Positive	Negative	Negative	Positive	Positive	40.26	18.3	20.8	2.2	Yes
2-Valdivia	1203	1-Mujer	7	Chilean hispanic		17.667208																								2. No	1. Si	2. No	2. No	2. No	2. No	No	No
2-Valdivia	1204	1-Mujer	37	Chilean hispanic	16	30.403782	1. Si (SIGA A B5);	1. Si	1-Si	1-Si	1-Si	2. No	2. No	1-Si	Yes	1-Si	1-Si	Yes	1-Si	No	No	No	No	No	No	Yes	No	No	2.- No	2. No	2. No	2. No	2. No	2. No	2. No	No	Yes
2-Valdivia	1205	1-Mujer	65	Chilean hispanic	7	28.680143	2. No;	1. Si	1-Si	2-No	2-No	2. No	2. No	1-Si	No	1-Si	1-Si	Yes	2-No	No	No	No	No	No	No	No	Yes	No	2.- No	2. No	2. No	2. No	2. No	2. No	2. No	No	Yes	Positive	Positive	Positive	Negative	Negative	Positive	Positive	17.93	12.1	15.6	1.4818182	Yes
2-Valdivia	1206	1-Mujer	34	Chilean hispanic	11	24	2. No;	1. Si	1-Si	1-Si	2-No	2. No	1. Si	1-Si	No	1-Si	1-Si	Yes	2-No	No	No	No	No	No	No	No	No	No	2.- No	2. No	2. No	1. Si	2. No	2. No	2. No	No	Yes
2-Valdivia	1207	2-Hombre	25	Chilean hispanic	10	21.55102	1. Si (SIGA A B5);	1. Si	1-Si	2-No	1-Si	1. Si	2. No	2-No	No	1-Si	1-Si	Yes	2-No	No	No	No	No	No	No	No	No	No	2.- No	2. No	2. No	2. No	2. No	2. No	2. No	Yes	Yes
2-Valdivia	1208	2-Hombre	59	Chilean hispanic	10	23.422369	1. Si (SIGA A B5);	1. Si	1-Si	2-No	2-No	2. No	2. No	1-Si	No	1-Si	1-Si	Yes	1-Si	No	No	No	No	No	No	No	No	No	2.- No	2. No	2. No	2. No	2. No	2. No	2. No	No	Yes	Positive	Positive	Positive	Negative	Negative	Positive	Negative	9.789999999999999	13.1	23.9	.74732822	Yes
2-Valdivia	1209	2-Hombre	30	Chilean hispanic	10	27.47563	2. No;	1. Si	1-Si	1-Si	1-Si	2. No	2. No	1-Si	No	1-Si	1-Si	Yes	1-Si	No	No	No	No	No	No	No	No	No	2.- No	2. No	2. No	2. No	2. No	2. No	2. No	No	Yes
2-Valdivia	1210	1-Mujer	34	Mapuche	9	27.016336	2. No;	2. No						1-Si	No	1-Si	1-Si	Yes	1-Si	No	No	No	No	No	No	No	No	No	2.- No	2. No	2. No	2. No	2. No	2. No	2. No	No	Yes
2-Valdivia	1211	1-Mujer	63	Chilean hispanic	8	34.375	2. No;	1. Si	1-Si	1-Si	1-Si	2. No	2. No	1-Si	No	1-Si	1-Si	Yes	2-No	No	No	No	No	No	No	No	No	No	2.- No	2. No	2. No	2. No		2. No	2. No	No	Yes	Positive	Positive	Positive	Positive	Negative	Positive	Positive	46.82	21.3	5.1	2.198122	Yes
2-Valdivia	1212	2-Hombre	50	Chilean hispanic	4	31.346939	1. Si (SIGA A B5);	1. Si	1-Si	2-No	1-Si	1. Si	1. Si	1-Si	No	1-Si	1-Si	Yes	1-Si	No	No	No	No	No	No	No	No	No	2.- No	2. No	2. No	2. No	1. Si	2. No	2. No	No	Yes	Positive	Positive	Positive	Positive	Negative	Positive	Negative	69.66	30.6	30.3	2.2764707	Yes
2-Valdivia	1213	2-Hombre	15	Mapuche	10	26.093275	2. No;	2. No						1-Si	No	1-Si	1-Si	No	2-No	No	No	No	No	Yes	No	No	No	No	2.- No	2. No	2. No	2. No	2. No	2. No	2. No	No	No
2-Valdivia	1214	2-Hombre	12	Chilean hispanic	5	18.155411	2. No;	2. No						1-Si	No	1-Si	1-Si	No	2-No	No	No	No	No	No	No	No	No	No	2.- No	1. Si	2. No	2. No	2. No	2. No	2. No	No	No
2-Valdivia	1215	2-Hombre	19	Chilean hispanic	12	21.604939	1. Si (SIGA A B5);	1. Si	1-Si	2-No	1-Si	2. No	2. No	1-Si	No	1-Si	1-Si	Yes	2-No	No	No	No	No	No	No	No	No	No	2.- No	2. No	1. Si	2. No	2. No	2. No	2. No	No	Yes
2-Valdivia	1216	2-Hombre	33	Mapuche	10	38.505238	1. Si (SIGA A B5);	1. Si	1-Si	2-No	2-No	1. Si	2. No	1-Si	No	1-Si	1-Si	Yes	1-Si	Yes	Yes	No	No	No	No	No	No	No	1.- Si	2. No	2. No	2. No	2. No	2. No	2. No	No	Yes
2-Valdivia	1217	1-Mujer	11	Chilean hispanic		23.111111																								2. No	2. No	2. No	2. No	2. No	2. No	No	No
2-Valdivia	1218	2-Hombre	46	Chilean hispanic	15	28.055706	2. No;	1. Si	1-Si	1-Si	1-Si	2. No	1. Si	1-Si	No	1-Si	1-Si	Yes	1-Si	No	No	No	No	No	No	No	No	No	2.- No	2. No	2. No	2. No	2. No	2. No	2. No	No	Yes	Positive	Negative	Positive	Negative	Negative	Positive	Positive	55.78	10.2	11.9	5.4686275	No
2-Valdivia	1219	2-Hombre	31	Chilean hispanic	14	26.149277	2. No;	1. Si	1-Si	2-No	2-No	2. No	1. Si	1-Si	No	1-Si	1-Si	Yes	2-No	No	No	No	No	No	No	No	No	No	1.- Si	2. No	1. Si	2. No	2. No	2. No	2. No	No	Yes
2-Valdivia	1220	2-Hombre	37	Chilean hispanic	17	38.196323	2. No;	1. Si	1-Si	1-Si	1-Si	1. Si	2. No	1-Si	Yes	1-Si	1-Si	Yes	2-No	Yes	Yes	No	No	Yes	Yes	No	No	No	2.- No	2. No	2. No	2. No	2. No	2. No	2. No	No	Yes
2-Valdivia	1221	2-Hombre	40	Chilean hispanic	12	26.605473	2. No;	2. No						1-Si	No	1-Si	1-Si	Yes	2-No	No	No	No	No	No	No	No	No	No	2.- No	2. No	1. Si	2. No	2. No	2. No	2. No	No	No	Positive	Negative	Positive	Negative	Negative	Positive	Negative	52.99	14.8	10.3	3.5804055	No
2-Valdivia	1222	1-Mujer	61	Mapuche	4	24.58256	2. No;	2. No						1-Si	No	1-Si	1-Si	Yes	1-Si	No	No	No	No	No	No	No	No	No	2.- No	2. No	1. Si	2. No	1. Si	2. No	2. No	No	Yes	Positive	Positive	Positive	Negative	Negative	Positive	Positive	12.79	12.4	11	1.0314516	Yes
2-Valdivia	1223	2-Hombre	25	Chilean hispanic	17	27.609451	2. No;	1. Si	1-Si	1-Si	2-No	2. No	2. No	1-Si	No	1-Si	1-Si	Yes	2-No	No	No	No	No	No	No	No	No	No	2.- No	2. No	2. No	2. No	2. No	2. No	2. No	No	No
2-Valdivia	1224	1-Mujer	64	Chilean hispanic	9	25.721033	1. Si (SIGA A B5);	1. Si	1-Si	1-Si	2-No	2. No	2. No	1-Si	Yes	1-Si	1-Si	Yes	1-Si	No	No	No	No	Yes	No	Yes	No	No	2.- No	2. No	2. No	1. Si	2. No	2. No	2. No	No	Yes	Positive	Positive	Positive	Negative	Negative	Negative	Negative	103	35.2	10.5	2.9261363	No
2-Valdivia	1225	2-Hombre	4	Chilean hispanic		19.718792																								2. No	2. No	2. No	2. No	2. No	2. No	No	Yes
2-Valdivia	1226	1-Mujer	5	Chilean hispanic		20.065399																								2. No	2. No	2. No	2. No	2. No	2. No	No	No
2-Valdivia	1227	1-Mujer	3	Chilean hispanic		16.776937																								2. No	2. No	2. No	2. No	2. No	2. No	No
2-Valdivia	1228	1-Mujer	4	Chilean hispanic		18.262207																								2. No	2. No	2. No	2. No	2. No	2. No	No	No
2-Valdivia	1229	2-Hombre	38	Mapuche	18	27.390919	1. Si (SIGA A B5);	1. Si	1-Si	1-Si	1-Si	2. No	2. No	1-Si	No	1-Si	1-Si	Yes	1-Si	No	No	No	No	No	No	No	No	No	2.- No	1. Si	2. No	2. No	2. No	2. No	2. No	No	Yes
2-Valdivia	1230	1-Mujer	13	Mapuche	5	25.931322	2. No;	2. No						1-Si	No	1-Si	1-Si	No	1-Si	No	No	No	No	No	No	No	No	No	2.- No	2. No	2. No	2. No	2. No	2. No	2. No	No	No
2-Valdivia	1231	2-Hombre	37	Chilean hispanic	18	27.681662	2. No;	1. Si	1-Si	2-No	1-Si	2. No	2. No	1-Si	No	1-Si	1-Si	Yes	1-Si	No	No	No	No	No	No	No	No	No	2.- No	1. Si	2. No	2. No	2. No	2. No	2. No	No	No
2-Valdivia	1232	1-Mujer	18	Chilean hispanic	12	21.872423	1. Si (SIGA A B5);	1. Si	1-Si	2-No	1-Si	1. Si	2. No	1-Si	Yes	1-Si	1-Si	Yes	1-Si	No	No	No	No	Yes	Yes	Yes	No	No	2.- No	2. No	1. Si	2. No	2. No	2. No	2. No	Yes	No
2-Valdivia	1233	1-Mujer	32	Chilean hispanic	19	29.179688	2. No;	1. Si	2-No	1-Si	1-Si	2. No	1. Si	1-Si	Yes	1-Si	1-Si	Yes	1-Si	No	No	No	No	Yes	Yes	Yes	Yes	No	2.- No	2. No	2. No	2. No	2. No	2. No	2. No	No	No
2-Valdivia	1234	2-Hombre	8	Chilean hispanic		16.384001																								1. Si	1. Si	2. No	2. No	2. No	2. No	Yes	No
2-Valdivia	1235	1-Mujer	9	Chilean hispanic		14.382067																								2. No	2. No	2. No	2. No	2. No	2. No	Yes	No
2-Valdivia	1236	2-Hombre	1	Chilean hispanic		15.589569																								2. No	2. No	2. No	2. No	2. No	2. No	Yes
2-Valdivia	1237	2-Hombre	8	Chilean hispanic		17.049391																								2. No	1. Si	2. No	2. No	2. No	2. No	No	No
2-Valdivia	1238	1-Mujer	4	Chilean hispanic		18.689926																								2. No	2. No	2. No	2. No	2. No	2. No	No	Yes
2-Valdivia	1239	2-Hombre	67	Chilean hispanic	8	30.585938	1. Si (SIGA A B5);	1. Si	1-Si	1-Si	2-No	2. No	1. Si	1-Si	Yes	1-Si	1-Si	Yes	2-No	No	No	No	No	No	Yes	Yes	No	No	2.- No	2. No	2. No	1. Si	2. No	2. No	2. No	No	No	Negative	Negative	Negative	Negative	Negative	Negative	Negative	34.82	9.1	3.6	3.8263736	No
2-Valdivia	1240	1-Mujer	14	Chilean hispanic	8	18.466593	2. No;	2. No						1-Si	No	1-Si	1-Si	No	1-Si	No	No	No	No	No	No	No	No	No	2.- No	2. No	2. No	1. Si	2. No	2. No	2. No	No	No
2-Valdivia	1241	1-Mujer	41	Chilean hispanic	12	20.700817	2. No;	1. Si	2-No	1-Si	1-Si	2. No	2. No	1-Si	No	1-Si	1-Si	No	1-Si	No	No	No	No	Yes	No	No	No	No	2.- No	2. No	2. No	2. No	2. No	2. No	2. No	No	Yes	Positive	Positive	Positive	Positive	Negative	Negative	Negative	90.47	41.4	9.6	2.1852658	No
2-Valdivia	1242	2-Hombre	19	Chilean hispanic	13	23.6996	1. Si (SIGA A B5);	1. Si	1-Si	1-Si	1-Si	1. Si	2. No	2-No	No	1-Si	1-Si	No	2-No	No	No	No	No	No	No	No	No	No	2.- No	2. No	2. No	2. No	2. No	2. No	2. No	No	No
2-Valdivia	1243	2-Hombre	29	Chilean hispanic	21	27.450605	1. Si (SIGA A B5);	1. Si	1-Si	2-No	2-No	1. Si	2. No	1-Si	No	1-Si	1-Si	Yes	2-No	No	No	No	No	No	No	No	No	No	2.- No	2. No	1. Si	2. No	2. No	2. No	2. No	No	No
2-Valdivia	1244	2-Hombre	56	Chilean hispanic	15	26.297577	1. Si (SIGA A B5);	1. Si	1-Si	1-Si	1-Si	1. Si	2. No	1-Si	No	1-Si	1-Si	Yes	2-No	Yes	Yes	No	No	No	No	No	No	No	2.- No	2. No	2. No	2. No	2. No	2. No	2. No	No	Yes	Positive	Positive	Positive	Positive	Negative	Positive	Negative	106.72	38.6	41.5	2.7647669	No
2-Valdivia	1245	1-Mujer	39	Chilean hispanic	12	30.178326	1. Si (SIGA A B5);	1. Si	2-No	1-Si	2-No	2. No	2. No	1-Si	No	1-Si	1-Si	Yes	1-Si	No	No	No	No	No	No	No	Yes	No	2.- No	2. No	2. No	2. No	2. No	2. No	2. No	No	Yes
2-Valdivia	1246	1-Mujer	31	Mapuche	12	43.90649	1. Si (SIGA A B5);	1. Si	1-Si	2-No	2-No	2. No	2. No	1-Si	No	1-Si	1-Si	Yes	1-Si	No	No	No	No	Yes	No	No	No	No	1.- Si	2. No	2. No	2. No	2. No	2. No	2. No	No	Yes
2-Valdivia	1247	1-Mujer	65	Chilean hispanic	7	22.769438	1. Si (SIGA A B5);	2. No						1-Si	No	1-Si	1-Si	Yes	1-Si	No	No	No	No	No	No	No	Yes	No	1.- Si	2. No	2. No	2. No	2. No	2. No	2. No	No	No	Positive	Positive	Positive	Negative	Negative	Negative	Negative	61.3	24.5	5.6	2.5020409	Yes
2-Valdivia	1248	1-Mujer	63	Chilean hispanic	12	32.466183	2. No;	1. Si	1-Si	1-Si	1-Si	2. No	2. No	1-Si	No	1-Si	1-Si	No	2-No	No	No	No	No	Yes	No	No	No	No	2.- No	2. No	2. No	2. No	2. No	2. No	2. No	No	Yes	Positive	Positive	Positive	Positive	Positive	Positive	Positive	87.17	51.6	58.8	1.6893411	No
2-Valdivia	1249	2-Hombre	60	Chilean hispanic	12	34.717838	2. No;	1. Si	1-Si	1-Si	2-No	2. No	2. No	1-Si	Yes	1-Si	1-Si	Yes	2-No	No	No	No	No	Yes	Yes	Yes	Yes	No	1.- Si	2. No	2. No	2. No	2. No	2. No	2. No	No	No	Positive	Positive	Positive	Negative	Negative	Positive	Negative	68.43000000000001	11.7	9.199999999999999	5.8487182	No
2-Valdivia	1250	2-Hombre	41	Mapuche	12	31.435425	1. Si (SIGA A B5);	1. Si	1-Si	1-Si	1-Si	1. Si	2. No	1-Si	Yes	1-Si	1-Si	Yes	1-Si	No	No	No	No	No	Yes	No	Yes	No	2.- No	2. No	2. No	2. No	1. Si	2. No	2. No	No	Yes	Positive	Positive	Positive	Positive	Negative	Positive	Positive	89.69	24.9	10.4	3.6020081	No
2-Valdivia	1251	1-Mujer	41	Chilean hispanic	12	30.234375	2. No;	1. Si	1-Si	1-Si	1-Si	2. No	1. Si	1-Si	No	1-Si	1-Si	Yes	2-No	No	No	No	No	No	No	No	No	No	2.- No	2. No	2. No	2. No	2. No	2. No	2. No	No	Yes	Negative	Negative	Negative	Negative	Negative	Negative	Negative	57.99	13.5	6.3	4.2955556	No
2-Valdivia	1252	2-Hombre	2	Chilean hispanic		16.952909																								2. No	2. No	2. No	2. No	2. No	2. No	No
2-Valdivia	1253	2-Hombre	4	Chilean hispanic		15.809911																								2. No	2. No	1. Si	2. No	2. No	2. No	No	No
2-Valdivia	1254	2-Hombre	11	Chilean hispanic		22.653061																								2. No	1. Si	2. No	2. No	2. No	2. No	No	Yes
2-Valdivia	1255	2-Hombre	55	Chilean hispanic	18	29.411764	2. No;	2. No						1-Si	Yes	1-Si	1-Si	Yes	1-Si	No	No	No	No	Yes	Yes	No	Yes	No	2.- No	2. No	2. No	2. No	2. No	2. No	2. No	No	Yes	Positive	Positive	Positive	Positive	Negative	Positive	Positive	128.98	32.9	15.8	3.9203649	No
2-Valdivia	1256	1-Mujer	14	Chilean hispanic	9	18.961927	2. No;	2. No						1-Si	No	1-Si	1-Si	No	2-No	No	No	No	No	No	No	No	No	No	2.- No	2. No	2. No	2. No	2. No	2. No	2. No	No	No
2-Valdivia	1257	1-Mujer	14	Mapuche	9	20.381569	2. No;	2. No						1-Si	Yes	1-Si	1-Si	Yes	1-Si	No	No	No	No	Yes	Yes	Yes	No	No	2.- No	2. No	2. No	2. No	2. No	2. No	2. No	No	No
2-Valdivia	1258	2-Hombre	8	Chilean hispanic		21.152575																								2. No	2. No	2. No	2. No	2. No	2. No	No	Yes
2-Valdivia	1259	1-Mujer	2	Chilean hispanic		16.787189																								2. No	2. No	2. No	2. No	2. No	2. No	No	No
2-Valdivia	1260	2-Hombre	66	Chilean hispanic	12	25.033344	1. Si (SIGA A B5);	1. Si	1-Si	1-Si	1-Si	2. No	2. No	1-Si	No	1-Si	1-Si	Yes	1-Si	Yes	Yes	Yes	No	No	No	No	No	No	2.- No	2. No	2. No	2. No	2. No	2. No	2. No	No	Yes	Positive	Positive	Positive	Negative	Negative	Positive	Negative	82.92	24.8	21.4	3.3435483	No
2-Valdivia	1261	1-Mujer	65	Chilean hispanic	10	23.4375	2. No;	1. Si	1-Si	1-Si	2-No	2. No	1. Si	1-Si	Yes	1-Si	1-Si	Yes	1-Si	No	No	No	No	Yes	No	Yes	Yes	No	2.- No	2. No	2. No	1. Si	2. No	2. No	2. No	No	Yes	Positive	Positive	Positive	Negative	Positive	Positive	Positive	27.94	13.4	38.5	2.0850747	Yes
2-Valdivia	1262	2-Hombre	54	Chilean hispanic	9	29.060608	1. Si (SIGA A B5);	1. Si	1-Si	1-Si	1-Si	1. Si	2. No	1-Si	Yes	1-Si	1-Si	Yes	1-Si	No	No	No	No	No	No	Yes	Yes	No	2.- No	2. No	2. No	2. No	2. No	2. No	2. No	No	Yes	Positive	Positive	Positive	Positive	Negative	Positive	Positive	15.22	13.6	32.4	1.1191176	Yes
2-Valdivia	1263	2-Hombre	34	Mapuche	12	32.95068	2. No;	1. Si	1-Si	1-Si	1-Si	2. No	2. No	1-Si	No	1-Si	1-Si	Yes	1-Si	No	No	No	No	Yes	No	No	Yes	No	2.- No	2. No	2. No	2. No	2. No	2. No	2. No	No	Yes
2-Valdivia	1264	2-Hombre	69	Chilean hispanic	12	28.567127	2. No;	1. Si	1-Si	1-Si	1-Si	1. Si	2. No	1-Si	No	1-Si	1-Si	Yes	1-Si	Yes	Yes	No	No	Yes	No	No	Yes	No	2.- No	2. No	2. No	2. No	2. No	2. No	2. No	No	Yes	Positive	Positive	Positive	Negative	Positive	Positive	Positive	138.95	35.6	10.6	3.90309	No
2-Valdivia	1265	2-Hombre	20	Chilean hispanic	12	24.302486	2. No;	1. Si	1-Si	1-Si	1-Si	1. Si	2. No	1-Si	No	1-Si	1-Si	Yes	1-Si	No	No	No	No	Yes	No	No	No	No	2.- No	2. No	2. No	2. No	2. No	2. No	2. No	No	Yes
2-Valdivia	1266	2-Hombre	48	Chilean hispanic	12	25.059307	1. Si (SIGA A B5);	1. Si	1-Si	1-Si	1-Si	2. No	2. No	1-Si	No	1-Si	1-Si	No	2-No	No	No	No	No	No	No	No	No	No	2.- No	2. No	2. No	2. No	2. No	2. No	2. No	No	Yes	Positive	Positive	Positive	Negative	Negative	Positive	Positive	76.92	36.9	5.1	2.0845528	No
2-Valdivia	1267	2-Hombre	10	Chilean hispanic		19.071836																								2. No	2. No	2. No	2. No	2. No	2. No	No	No
2-Valdivia	1268	1-Mujer	62	Chilean hispanic	5	27.339912	2. No;	1. Si	1-Si	1-Si	2-No	2. No	1. Si	1-Si	No	1-Si	1-Si	Yes	2-No	No	No	No	No	No	No	No	No	No	2.- No	2. No	1. Si	1. Si	2. No	1. Si	2. No	No	Yes	Positive	Positive	Positive	Negative	Negative	Positive	Positive	96.73	56.6	7.7	1.7090106	No
2-Valdivia	1269	2-Hombre	28	Chilean hispanic	17	28.731922	1. Si (SIGA A B5);	1. Si	1-Si	2-No	1-Si	2. No	1. Si	1-Si	No	2-No	2-No	No	2-No	No	No	No	No	No	No	No	No	No	2.- No	2. No	2. No	2. No	2. No	2. No	2. No	Yes	Yes
2-Valdivia	1270	2-Hombre	62	Chilean hispanic	4	31.425598	2. No;	1. Si	1-Si	1-Si	1-Si	1. Si	2. No	1-Si	No	1-Si	1-Si	Yes	1-Si	No	No	No	No	No	No	No	No	No	2.- No	2. No	2. No	2. No	2. No	2. No	2. No	No	Yes	Positive	Positive	Positive	Positive	Negative	Positive	Positive	21.06	21.8	10.8	.96605504	Yes
2-Valdivia	1271	2-Hombre	7	Chilean hispanic		17.636684																								2. No	1. Si	2. No	2. No	2. No	2. No	No	No
2-Valdivia	1273	2-Hombre	70	Other	12	21.671259	2. No;	1. Si	1-Si	1-Si	1-Si	2. No	1. Si	1-Si	Yes	1-Si	1-Si	Yes	1-Si	No	No	No	No	Yes	Yes	Yes	No	Yes	2.- No	2. No	2. No	2. No	2. No	2. No	2. No	No	Yes	Positive	Positive	Positive	Negative	Negative	Positive	Positive	129.25	31.5	48.8	4.1031747	No
2-Valdivia	1274	1-Mujer	65	Chilean hispanic	18	27.339912	1. Si (SIGA A B5);	1. Si	2-No	1-Si	2-No	2. No	1. Si	1-Si	No	1-Si	1-Si	Yes	1-Si	No	No	No	No	No	No	No	No	No	2.- No	2. No	2. No	2. No	2. No	2. No	1. Si	No	No	Positive	Positive	Positive	Negative	Negative	Negative	Negative	60.89	13.6	3.1	4.4772058	No
2-Valdivia	1275	2-Hombre	5	Chilean hispanic		18.140285																								2. No	1. Si	2. No	2. No	2. No	2. No	No
2-Valdivia	1276	2-Hombre	8	Chilean hispanic		20.833334																								2. No	2. No	2. No	2. No	2. No	2. No	Yes	Yes
2-Valdivia	1277	2-Hombre	20	Chilean hispanic	14	24.890238	2. No;	1. Si	1-Si	1-Si	1-Si	2. No	2. No	1-Si	No	1-Si	1-Si	Yes	1-Si	No	No	No	No	No	No	No	No	No	2.- No	2. No	2. No	2. No	2. No	2. No	2. No	No	No
2-Valdivia	1278	2-Hombre	62	Chilean hispanic	12	25.535446	1. Si (SIGA A B5);	1. Si	1-Si	1-Si	2-No	2. No	2. No	1-Si	Yes	1-Si	1-Si	Yes	2-No	No	No	No	No	Yes	Yes	Yes	No	No	2.- No	2. No	2. No	2. No	2. No	2. No	2. No	No	Yes	Positive	Positive	Positive	Positive	Positive	Positive	Positive	9.789999999999999	21.6	47.3	.45324075	Yes
2-Valdivia	1279	2-Hombre	59	Chilean hispanic	8	34.220043	2. No;	1. Si	1-Si	1-Si	2-No	2. No	2. No	1-Si	Yes	1-Si	1-Si	Yes	2-No	No	No	No	No	No	Yes	No	No	No	2.- No	2. No	2. No	2. No	2. No	2. No	2. No	No	No	Positive	Positive	Negative	Negative	Negative	Negative	Negative	63.5	10.6	3.8	5.9905663	No
2-Valdivia	1280	2-Hombre	34	Mapuche	12	32.46796	2. No;	1. Si	1-Si	1-Si	1-Si	1. Si	2. No	1-Si	No	1-Si	1-Si	Yes	1-Si	No	No	No	No	No	No	No	Yes	No	2.- No	2. No	2. No	2. No	2. No	2. No	2. No	No	No
2-Valdivia	1281	1-Mujer	61	Chilean hispanic	6	35.701244	2. No;	1. Si	1-Si	2-No	1-Si	2. No	2. No	1-Si	No	1-Si	1-Si	Yes	1-Si	No	No	No	No	Yes	No	No	No	No	2.- No	2. No	2. No	1. Si	1. Si	2. No	2. No	No	Yes	Positive	Positive	Positive	Positive	Positive	Positive	Positive	58.06	31	38.1	1.8729032	Yes
2-Valdivia	1282	2-Hombre	59	Mapuche	8	33.094582	2. No;	1. Si	1-Si	1-Si	1-Si	1. Si	2. No	1-Si	No	1-Si	1-Si	Yes	1-Si	Yes	No	Yes	No	Yes	No	No	No	No	2.- No	2. No	2. No	2. No	2. No	2. No	2. No	No	Yes	Positive	Negative	Positive	Negative	Negative	Positive	Negative	57.87	8.800000000000001	15.5	6.5761366	No
2-Valdivia	1283	1-Mujer	68	Chilean hispanic	12	24.167162	2. No;	1. Si	2-No	1-Si	1-Si	2. No	2. No	1-Si	Yes	1-Si	1-Si	Yes	2-No	No	No	No	No	No	Yes	No	No	No	2.- No	2. No	1. Si	2. No	2. No	2. No	1. Si	No	No	Negative	Negative	Negative	Negative	Negative	Negative	Negative	98.03	15	1.6	6.5353332	No
2-Valdivia	1284	2-Hombre	69	Chilean hispanic	15	27.74271	2. No;	1. Si	1-Si	1-Si	1-Si	2. No	2. No	1-Si	Yes	1-Si	1-Si	Yes	1-Si	No	No	No	No	Yes	Yes	Yes	Yes	No	2.- No	2. No	2. No	2. No	2. No	2. No	2. No	No	Yes	Positive	Negative	Positive	Negative	Positive	Positive	Negative	28.75	9.199999999999999	15.2	3.125	No
2-Valdivia	1285	2-Hombre	68	Other	15	32.871971	2. No;	1. Si	1-Si	1-Si	1-Si	2. No	2. No	1-Si	Yes	1-Si	1-Si	Yes	2-No	No	No	No	No	Yes	Yes	Yes	No	No	1.- Si	2. No	2. No	2. No	1. Si	2. No	2. No	No	Yes	Positive	Positive	Positive	Negative	Negative	Positive	Positive	98.61	28	12.8	3.5217857	No
2-Valdivia	1286	2-Hombre	68	Chilean hispanic	9	26.158304	1. Si (SIGA A B5);	1. Si	1-Si	1-Si	1-Si	2. No	2. No	1-Si	No	1-Si	1-Si	Yes	1-Si	Yes	No	Yes	No	No	No	No	No	No	2.- No	2. No	2. No	2. No	2. No	2. No	2. No	No	Yes	Positive	Positive	Positive	Positive	Positive	Positive	Positive	95.01000000000001	41.2	18.1	2.3060679	No
2-Valdivia	1287	2-Hombre	3	Mapuche		18.742191																								2. No	2. No	2. No	2. No	2. No	2. No	No	No
2-Valdivia	1288	2-Hombre	59	Chilean hispanic	12	28.876133	2. No;	1. Si	1-Si	1-Si	1-Si	2. No	1. Si	1-Si	No	1-Si	1-Si	Yes	2-No	No	No	No	No	Yes	No	No	No	No	2.- No	2. No	2. No	2. No	2. No	2. No	2. No	No	No	Positive	Positive	Negative	Negative	Negative	Positive	Negative	59.65	31.9	3.6	1.8699059	Yes
2-Valdivia	1289	2-Hombre	38	Chilean hispanic	12	26.360798	1. Si (SIGA A B5);	1. Si	1-Si	2-No	1-Si	1. Si	2. No	1-Si	No	1-Si	1-Si	Yes	1-Si	No	No	No	No	No	No	No	No	No	2.- No	2. No	2. No	2. No	2. No	2. No	2. No	No	Yes
2-Valdivia	1290	1-Mujer	36	Chilean hispanic	16	23.243408	1. Si (SIGA A B5);	1. Si	1-Si	1-Si	1-Si	2. No	2. No	1-Si	Yes	1-Si	1-Si	Yes	1-Si	No	No	No	No	No	Yes	Yes	No	No	2.- No	2. No	2. No	1. Si	2. No	2. No	2. No	No	Yes
2-Valdivia	1291	2-Hombre	42	Chilean hispanic	12	28.081633	1. Si (SIGA A B5);	1. Si	1-Si	1-Si	1-Si	1. Si	2. No	1-Si	No	1-Si	1-Si	Yes	1-Si	No	No	No	No	No	No	No	Yes	No	2.- No	2. No	2. No	2. No	2. No	2. No	2. No	No	Yes	Positive	Positive	Positive	Positive	Negative	Positive	Positive	60.06	19.3	7	3.111917	No
2-Valdivia	1292	2-Hombre	44	Chilean hispanic	12	26.729927	1. Si (SIGA A B5);	1. Si	1-Si	1-Si	1-Si	2. No	2. No	1-Si	No	1-Si	1-Si	Yes	1-Si	No	No	No	No	No	No	No	No	No	2.- No	2. No	2. No	1. Si	2. No	2. No	2. No	No	Yes	Positive	Positive	Positive	Positive	Negative	Positive	Positive	70.48	15.5	7.8	4.5470967	No
2-Valdivia	1293	2-Hombre	53	Chilean hispanic	12	34.335094	2. No;	1. Si	1-Si	1-Si	2-No	2. No	2. No	1-Si	No	1-Si	1-Si	Yes	1-Si	No	No	No	No	No	No	No	No	No	2.- No	2. No	2. No	2. No	2. No	2. No	2. No	No	Yes	Positive	Positive	Positive	Negative	Negative	Positive	Positive	30.44	16.1	6.4	1.8906832	Yes
2-Valdivia	1294	1-Mujer	63	Chilean hispanic	10	29.453125	2. No;	2. No						1-Si	No	1-Si	1-Si	Yes	2-No	No	No	No	No	Yes	No	No	No	No	2.- No	2. No	2. No	2. No	2. No	2. No	2. No	No	Yes	Positive	Positive	Positive	Negative	Positive	Positive	Positive	12.39	14.1	100.9	.87872338	Yes
2-Valdivia	1295	1-Mujer	15	Chilean hispanic	9	21.218317	1. Si (SIGA A B5);	2. No						1-Si	Yes	1-Si	1-Si	No	2-No	No	No	No	No	No	Yes	Yes	No	No	2.- No	2. No	2. No	2. No	2. No	2. No	2. No	No	No
2-Valdivia	1296	2-Hombre	44	Chilean hispanic	5	33.139755	1. Si (SIGA A B5);	1. Si	1-Si	1-Si	1-Si	1. Si	1. Si	1-Si	Yes	1-Si	1-Si	Yes	1-Si	Yes	Yes	No	No	No	Yes	Yes	No	No	2.- No	1. Si	2. No	2. No	2. No	2. No	2. No	No	No	Positive	Positive	Positive	Negative	Negative	Negative	Negative	50.24	10.7	4.2	4.6953273	No
2-Valdivia	1297	2-Hombre	45	Chilean hispanic	17	26.643599	2. No;	1. Si	1-Si	1-Si	1-Si	2. No	2. No	1-Si	Yes	1-Si	1-Si	Yes	2-No	No	No	No	No	Yes	Yes	Yes	No	No	2.- No	2. No	2. No	2. No	2. No	2. No	2. No	No	Yes	Positive	Positive	Positive	Positive	Negative	Positive	Positive	122.06	37	29.9	3.298919	No
2-Valdivia	1298	2-Hombre	25	Chilean hispanic	12	24.772097	2. No;	2. No						1-Si	No	1-Si	1-Si	No	2-No	No	No	No	No	No	No	No	No	No	2.- No	2. No	2. No	2. No	2. No	2. No	2. No	No	No
2-Valdivia	1299	2-Hombre	16	Chilean hispanic	10	22.933371	1. Si (SIGA A B5);	1. Si	1-Si	2-No	1-Si	2. No	1. Si	1-Si	No	1-Si	1-Si	Yes	1-Si	No	No	No	No	No	No	No	No	No	2.- No	2. No	2. No	2. No	2. No	2. No	2. No	No	No
2-Valdivia	1300	1-Mujer	8	Chilean hispanic		24.139296																								2. No	2. No	2. No	2. No	2. No	2. No	No	No
2-Valdivia	1301	2-Hombre	15	Chilean hispanic	10	23.388687	1. Si (SIGA A B5);	1. Si	2-No	2-No	2-No	2. No	2. No	2-No	No	2-No	1-Si	No	2-No	No	No	No	No	No	No	No	No	No	2.- No	2. No	2. No	2. No	2. No	2. No	2. No	No	No
2-Valdivia	1302	2-Hombre	37	Other	12	28.719723	1. Si (SIGA A B5);	1. Si	1-Si	2-No	1-Si	2. No	1. Si	1-Si	No	1-Si	1-Si	No	1-Si	No	No	No	No	No	No	No	No	No	2.- No	2. No	2. No	2. No	2. No	2. No	2. No	No	Yes
2-Valdivia	1303	2-Hombre	24	Chilean hispanic	14	27.070707	1. Si (SIGA A B5);	1. Si	1-Si	1-Si	1-Si	1. Si	2. No	1-Si	Yes	1-Si	1-Si	Yes	2-No	No	No	No	No	No	Yes	Yes	No	No	1.- Si	2. No	2. No	2. No	2. No	2. No	2. No	Yes	Yes
2-Valdivia	1304	2-Hombre	21	Chilean hispanic	15	23.306681	1. Si (SIGA A B5);	1. Si	1-Si	2-No	1-Si	2. No	2. No	1-Si	No	2-No	2-No	No	2-No	No	No	No	No	No	No	No	No	No	2.- No	2. No	2. No	2. No	2. No	2. No	2. No	No	Yes
2-Valdivia	1305	2-Hombre	31	Chilean hispanic	12	31.073542	2. No;	2. No						1-Si	No	1-Si	1-Si	Yes	1-Si	No	No	No	No	No	No	No	Yes	No	2.- No	2. No	2. No	2. No	2. No	2. No	1. Si	Yes	Yes
2-Valdivia	1306	1-Mujer	7	Chilean hispanic		17.092789																								2. No	1. Si	2. No	2. No	2. No	2. No	No
2-Valdivia	1307	2-Hombre	33	Chilean hispanic	12	32.163265	1. Si (SIGA A B5);	1. Si	1-Si	1-Si	1-Si	1. Si	2. No	1-Si	No	1-Si	1-Si	Yes	1-Si	No	No	No	No	No	No	No	No	No	2.- No	2. No	2. No	2. No	2. No	2. No	2. No	No	Yes
2-Valdivia	1308	1-Mujer	9	Chilean hispanic		21.032391																								2. No	2. No	2. No	2. No	2. No	2. No	No	No
2-Valdivia	1309	2-Hombre	53	Chilean hispanic	17	29.629629	2. No;	1. Si	1-Si	1-Si	1-Si	2. No	2. No	1-Si	Yes	1-Si	1-Si	No	1-Si	No	No	No	No	Yes	No	Yes	No	No	2.- No	2. No	2. No	2. No	2. No	2. No	2. No	No	Yes	Positive	Negative	Positive	Negative	Positive	Positive	Positive	62.88	17.2	13.6	3.6558139	No
2-Valdivia	1310	1-Mujer	35	Chilean hispanic	14	23.891174	2. No;	1. Si	1-Si	1-Si	1-Si	2. No	2. No	1-Si	No	1-Si	1-Si	No	2-No	No	No	No	No	No	No	No	No	No	2.- No	2. No	2. No	2. No	2. No	2. No	2. No	No	No
2-Valdivia	1311	1-Mujer	18	Chilean hispanic	12	20.629707	1. Si (SIGA A B5);	1. Si	1-Si	1-Si	1-Si	1. Si	2. No	1-Si	No	1-Si	1-Si	No	2-No	No	No	No	No	No	No	No	No	No	1.- Si	1. Si	2. No	2. No	2. No	2. No	2. No	No	Yes
2-Valdivia	1312	2-Hombre	22	Chilean hispanic	14	26.401384	2. No;	1. Si	1-Si	2-No	1-Si	1. Si	2. No	1-Si	No	1-Si	1-Si	No	1-Si	No	No	No	No	No	No	No	No	No	2.- No	2. No	2. No	2. No	2. No	2. No	2. No	No	Yes
2-Valdivia	1313	2-Hombre	6	Mapuche		16.806723																								2. No	2. No	2. No	2. No	2. No	2. No	No	Yes
2-Valdivia	1314	2-Hombre	14	Chilean hispanic	8	19.467402	2. No;	2. No						1-Si	No	1-Si	2-No	Yes	1-Si	No	No	No	No	No	No	No	No	No	2.- No	2. No	2. No	2. No	2. No	2. No	2. No	No	No
2-Valdivia	1315	2-Hombre	18	Chilean hispanic	13	23.499826	1. Si (SIGA A B5);	1. Si	1-Si	1-Si	1-Si	1. Si	2. No	1-Si	No	1-Si	1-Si	Yes	2-No	No	No	No	No	No	No	No	No	No	2.- No	2. No	2. No	2. No	2. No	2. No	2. No	Yes	Yes
2-Valdivia	1316	2-Hombre	4	Chilean hispanic		17.905495																								2. No	2. No	2. No	2. No	2. No	2. No	No	No
2-Valdivia	1317	1-Mujer	64	Chilean hispanic	15	33.247875	2. No;	1. Si	1-Si	2-No	2-No	2. No	2. No	1-Si	Yes	1-Si	1-Si	No	2-No	No	No	No	No	Yes	Yes	Yes	No	No	2.- No	2. No	2. No	2. No	2. No	2. No	1. Si	No	No	Negative	Negative	Positive	Negative	Negative	Negative	Negative	55.22	16.4	3.3	3.3670731	No
2-Valdivia	1318	2-Hombre	24	Chilean hispanic	13	25.133848	1. Si (SIGA A B5);	1. Si	1-Si	1-Si	1-Si	1. Si	2. No	1-Si	No	1-Si	1-Si	Yes	2-No	No	No	No	No	No	No	No	No	No	1.- Si	2. No	2. No	2. No	2. No	2. No	2. No	No	Yes
2-Valdivia	1319	2-Hombre	55	Chilean hispanic	14	27.660095	2. No;	1. Si	1-Si	1-Si	1-Si	1. Si	2. No	1-Si	No	1-Si	1-Si	Yes	1-Si	No	No	No	No	No	No	No	No	No	2.- No	2. No	2. No	2. No	2. No	2. No	2. No	No	Yes	Positive	Positive	Positive	Positive	Positive	Positive	Positive	103.96	30	38.1	3.4653332	No
2-Valdivia	1320	2-Hombre	25	Chilean hispanic	18	23.020409	1. Si (SIGA A B5);	1. Si	1-Si	1-Si	1-Si	1. Si	2. No	1-Si	No	1-Si	1-Si	No	1-Si	No	No	No	No	Yes	No	No	No	No	2.- No	2. No	2. No	2. No	2. No	2. No	2. No	Yes	Yes
2-Valdivia	1321	2-Hombre	1	Chilean hispanic		17.290249																								2. No	2. No	2. No	2. No	2. No	2. No	Yes
2-Valdivia	1322	2-Hombre	58	Chilean hispanic	12	27.33564	2. No;	1. Si	1-Si	1-Si	1-Si	1. Si	1. Si	1-Si	No	1-Si	1-Si	Yes	1-Si	No	No	No	No	No	No	No	No	No	2.- No	2. No	2. No	2. No	2. No	2. No	1. Si	No	Yes	Positive	Positive	Positive	Positive	Positive	Positive	Positive	39.96	31.1	122.9	1.2848874	Yes
2-Valdivia	1323	2-Hombre	40	Mapuche	10	33.462223	2. No;	1. Si	1-Si	2-No	2-No	2. No	2. No	1-Si	No	1-Si	1-Si	Yes	2-No	No	No	No	No	No	No	No	No	No	1.- Si	2. No	2. No	2. No	2. No	2. No	2. No	No	Yes	Positive	Positive	Positive	Negative	Positive	Positive	Positive	153.17	43.7	29.8	3.5050342	No
2-Valdivia	1324	2-Hombre	4	Chilean hispanic		18.861454																								2. No	2. No	2. No	2. No	2. No	2. No	No	Yes
2-Valdivia	1325	2-Hombre	48	Chilean hispanic	15	26.539793	1. Si (SIGA A B5);	1. Si	1-Si	1-Si	1-Si	1. Si	2. No	1-Si	No	1-Si	1-Si	Yes	1-Si	No	No	No	No	No	No	No	Yes	No	1.- Si	2. No	2. No	2. No	2. No	2. No	2. No	No	Yes	Positive	Negative	Positive	Negative	Positive	Positive	Negative	53.83	6.8	6.7	7.9161763	No
2-Valdivia	1326	2-Hombre	58	Chilean hispanic	0	38.054798	2. No;	1. Si	1-Si	1-Si	1-Si	1. Si	2. No	1-Si	Yes	1-Si	1-Si	Yes	1-Si	Yes	No	No	Yes	No	No	Yes	Yes	No	2.- No	2. No	2. No	2. No	2. No	2. No	2. No	No	Yes	Positive	Positive	Positive	Positive	Positive	Positive	Positive	35.21	12	24	2.9341667	Yes
2-Valdivia	1327	1-Mujer	7	Chilean hispanic		15.535626																								2. No	2. No	2. No	2. No	2. No	2. No	Yes	No
2-Valdivia	1328	2-Hombre	47	Chilean hispanic	10	25.259516	1. Si (SIGA A B5);	1. Si	1-Si	1-Si	1-Si	2. No	1. Si	1-Si	No	1-Si	1-Si	Yes	1-Si	No	No	No	No	No	No	No	No	No	2.- No	2. No	2. No	2. No	2. No	2. No	2. No	No	Yes	Positive	Positive	Positive	Negative	Negative	Positive	Negative	102.33	27.6	12.4	3.7076087	No
2-Valdivia	1329	2-Hombre	66	Chilean hispanic	8	33.262142	2. No;	1. Si	2-No	2-No	2-No	2. No	2. No	1-Si	No	1-Si	1-Si	Yes	1-Si	No	No	No	No	No	No	No	No	No	2.- No	2. No	2. No	2. No	2. No	2. No	2. No	No	Yes								254.35	32.8	24.2	7.7545733	No
2-Valdivia	1330	2-Hombre	67	Chilean hispanic	12	35.261707	2. No;	1. Si	1-Si	1-Si	1-Si	1. Si	1. Si	1-Si	No	1-Si	1-Si	Yes	1-Si	No	No	No	No	No	No	No	Yes	No	2.- No	2. No	2. No	2. No	2. No	2. No	2. No	No	Yes	Negative	Negative	Negative	Negative	Negative	Positive	Negative	53.34	21.5	9.699999999999999	2.4809303	Yes
2-Valdivia	1331	1-Mujer	4	Mapuche		15.6																								2. No	2. No	2. No	2. No	2. No	2. No	No	No
2-Valdivia	1332	1-Mujer	7	Mapuche		18.266565																								2. No	2. No	2. No	2. No	2. No	2. No	No	No
2-Valdivia	1333	2-Hombre	33	Chilean hispanic	15	27.458654	2. No;	1. Si	1-Si	1-Si	1-Si	2. No	2. No	1-Si	No	1-Si	1-Si	Yes	1-Si	No	No	No	No	No	No	No	No	No	2.- No	2. No	2. No	2. No	2. No	2. No	2. No	Yes	Yes
2-Valdivia	1334	1-Mujer	5	Chilean hispanic		19.772615																								2. No	2. No	2. No	2. No	2. No	2. No	No	No
2-Valdivia	1335	2-Hombre	10	Chilean hispanic		17.604773																								2. No	2. No	2. No	2. No	2. No	2. No	No
2-Valdivia	1336	1-Mujer	15	Chilean hispanic	8	24.977043	2. No;	2. No						1-Si	No	1-Si	1-Si	Yes	1-Si	No	No	No	No	No	No	No	No	No	2.- No	2. No	2. No	2. No	2. No	2. No	2. No	No	No
2-Valdivia	1337	1-Mujer	66	Chilean hispanic	12	27.639801	2. No;	2. No						1-Si	No	1-Si	1-Si	No	2-No	No	No	No	No	Yes	No	No	No	No	2.- No	2. No	2. No	2. No	1. Si	1. Si	2. No	Yes	No	Positive	Positive	Negative	Negative	Negative	Positive	Negative	86.95999999999999	14.2	4.6	6.1239438	No
2-Valdivia	1338	2-Hombre	28	Mapuche	12	30.116003	1. Si (SIGA A B5);	1. Si	1-Si	2-No	1-Si	1. Si	2. No	1-Si	Yes	1-Si	1-Si	Yes	2-No	No	No	No	No	Yes	Yes	Yes	No	No	2.- No	2. No	2. No	2. No	2. No	2. No	2. No	No	Yes
2-Valdivia	1339	2-Hombre	34	Chilean hispanic	17	24.21875	2. No;	1. Si	1-Si	1-Si	1-Si	1. Si	1. Si	1-Si	Yes	1-Si	1-Si	Yes	1-Si	Yes	No	Yes	No	No	Yes	No	No	No	1.- Si	2. No	2. No	2. No	2. No	2. No	2. No	No	No
2-Valdivia	1340	2-Hombre	67	Chilean hispanic	12	29.119989	2. No;	1. Si	1-Si	1-Si	1-Si	1. Si	2. No	1-Si	No	1-Si	1-Si	Yes	1-Si	No	No	No	No	No	No	No	Yes	No	2.- No	2. No	2. No	2. No	1. Si	2. No	2. No	No	Yes	Positive	Positive	Positive	Negative	Negative	Positive	Positive	70.89	25.1	15.7	2.8243027	No
2-Valdivia	1341	2-Hombre	39	Chilean hispanic	19	33.25803	2. No;	1. Si	1-Si	1-Si	1-Si	2. No	2. No	1-Si	No	1-Si	1-Si	Yes	1-Si	No	No	No	No	No	No	No	No	No	2.- No	2. No	1. Si	2. No	2. No	2. No	2. No	No	Yes
2-Valdivia	1342	2-Hombre	10	Other		18.994877																								2. No	1. Si	2. No	2. No	2. No	2. No	No	No
2-Valdivia	1343	2-Hombre	50	Chilean hispanic	24	33.737022	2. No;	1. Si	1-Si	1-Si	1-Si	2. No	2. No	1-Si	Yes	1-Si	1-Si	Yes	1-Si	No	No	No	No	Yes	Yes	Yes	Yes	No	2.- No	2. No	2. No	2. No	2. No	2. No	2. No	No	No	Negative	Negative	Negative	Negative	Negative	Negative	Negative	46.97	9.300000000000001	2.4	5.0505376	No
2-Valdivia	1344	2-Hombre	22	Chilean hispanic	12	39.515572	1. Si (SIGA A B5);	1. Si	1-Si	1-Si	1-Si	1. Si	1. Si	1-Si	Yes	1-Si	1-Si	Yes	1-Si	No	No	No	No	Yes	Yes	Yes	No	No	2.- No	2. No	2. No	2. No	2. No	2. No	2. No	Yes	Yes
2-Valdivia	1345	2-Hombre	42	Chilean hispanic	16	25.861204	1. Si (SIGA A B5);	1. Si	1-Si	1-Si	1-Si	1. Si	2. No	1-Si	No	1-Si	1-Si	Yes	1-Si	No	No	No	No	No	No	No	No	No	2.- No	2. No	2. No	2. No	2. No	2. No	2. No	No	No	Negative	Negative	Negative	Negative	Negative	Negative	Negative	43.5	10.9	4	3.9908257	No
2-Valdivia	1346	2-Hombre	68	Chilean hispanic	8	30.08383	2. No;	1. Si	1-Si	1-Si	1-Si	2. No	1. Si	1-Si	Yes	1-Si	1-Si	Yes	1-Si	No	No	No	No	Yes	Yes	Yes	No	No	2.- No	2. No	2. No	2. No	2. No	2. No	2. No	No	Yes	Positive	Positive	Positive	Positive	Positive	Positive	Positive	235.96	55.7	70.2	4.2362657	No
2-Valdivia	1347	2-Hombre	42	Chilean hispanic	21	23.639692	2. No;	1. Si	1-Si	1-Si	1-Si	2. No	2. No	1-Si	No	1-Si	1-Si	No	2-No	No	No	No	No	No	No	No	No	No	2.- No	2. No	2. No	2. No	2. No	2. No	2. No	Yes	Yes	Positive	Positive	Positive	Positive	Positive	Positive	Positive	59.93	12.4	15.4	4.8330646	No
2-Valdivia	1348	2-Hombre	37	Chilean hispanic	20	23.836735	2. No;	1. Si	1-Si	2-No	1-Si	2. No	2. No	1-Si	Yes	1-Si	1-Si	Yes	1-Si	No	No	No	No	Yes	Yes	Yes	No	No	2.- No	2. No	1. Si	2. No	2. No	2. No	2. No	No	No
2-Valdivia	1349	1-Mujer	2	Chilean hispanic		16.862833																								2. No	2. No	2. No	2. No	2. No	2. No	Yes
2-Valdivia	1350	1-Mujer	7	Chilean hispanic		19.498976																								2. No	2. No	2. No	2. No	2. No	2. No	No	No
2-Valdivia	1351	1-Mujer	8	Chilean hispanic		31.952663																								2. No	2. No	2. No	2. No	2. No	2. No	No	Yes
2-Valdivia	1352	2-Hombre	42	Chilean hispanic	12	31.280922	2. No;	1. Si	1-Si	1-Si	1-Si	1. Si	2. No	1-Si	No	1-Si	1-Si	Yes	1-Si	Yes	No	Yes	No	No	No	No	No	No	2.- No	2. No	2. No	2. No	2. No	2. No	2. No	No	Yes	Positive	Positive	Positive	Positive	Positive	Positive	Positive	44.15	12.1	71	3.6487603	No
2-Valdivia	1353	1-Mujer	4	Chilean hispanic		15.089163																								2. No	2. No	2. No	2. No	2. No	2. No	No	No
2-Valdivia	1354	1-Mujer	6	Chilean hispanic		16.741072																								2. No	2. No	2. No	2. No	2. No	2. No	No	No
2-Valdivia	1355	1-Mujer	6	Chilean hispanic		14.335146																								1. Si	2. No	2. No	2. No	2. No	2. No	Yes	No
2-Valdivia	1356	2-Hombre	66	Chilean hispanic	15	27.54821	2. No;	1. Si	1-Si	1-Si	1-Si	2. No	2. No	1-Si	No	1-Si	1-Si	Yes	2-No	No	No	No	No	Yes	No	No	No	No	2.- No	2. No	2. No	2. No	2. No	2. No	2. No	No	Yes	Positive	Positive	Positive	Negative	Negative	Negative	Positive	15.37	18.6	6.7	.82634407	Yes
2-Valdivia	1357	2-Hombre	39	Chilean hispanic	21	28.393726	1. Si (SIGA A B5);	1. Si	1-Si	2-No	1-Si	2. No	2. No	1-Si	No	1-Si	1-Si	Yes	1-Si	No	No	No	No	No	No	No	Yes	No	2.- No	2. No	2. No	2. No	2. No	2. No	2. No	No	No
2-Valdivia	1358	2-Hombre	48	Chilean hispanic	12	25.402817	2. No;	1. Si	1-Si	2-No	2-No	2. No	2. No	1-Si	No	2-No	2-No	Yes	2-No	No	No	No	No	No	No	No	No	No	2.- No	2. No	2. No	2. No	2. No	2. No	2. No	No	Yes	Positive	Positive	Positive	Negative	Negative	Positive	Positive	29.56	10.5	15.1	2.815238	Yes
2-Valdivia	1359	1-Mujer	6	Chilean hispanic		15.624031																								2. No	2. No	2. No	2. No	2. No	2. No	No	Yes
2-Valdivia	1361	2-Hombre	45	Chilean hispanic	14	31.409298	2. No;	1. Si	1-Si	1-Si	1-Si	2. No	2. No	1-Si	No	1-Si	1-Si	No	2-No	Yes	Yes	No	No	No	No	No	No	No	2.- No	1. Si	2. No	2. No	2. No	2. No	2. No	No	No	Positive	Positive	Positive	Negative	Negative	Positive	Negative	39.67	7.7	3.2	5.151948	No
2-Valdivia	1363	2-Hombre	45	Chilean hispanic	8	28.200691	2. No;	1. Si	1-Si	1-Si	1-Si	2. No	2. No	1-Si	No	1-Si	1-Si	Yes	1-Si	No	No	No	No	No	No	No	No	No	2.- No	2. No	2. No	2. No	2. No	2. No	2. No	No	Yes	Positive	Positive	Positive	Negative	Negative	Positive	Negative	92.66	25.6	10.6	3.6195312	No
2-Valdivia	1364	2-Hombre	35	Chilean hispanic	12	27.265306	1. Si (SIGA A B5);	1. Si	1-Si	1-Si	1-Si	2. No	2. No	1-Si	Yes	1-Si	1-Si	Yes	2-No	No	No	No	No	No	Yes	Yes	No	No	2.- No	2. No	2. No	2. No	2. No	2. No	2. No	No	Yes
2-Valdivia	1365	2-Hombre	69	Chilean hispanic	12	23.243408	2. No;	2. No						1-Si	Yes	1-Si	1-Si	No	2-No	No	No	No	No	No	Yes	No	No	No	2.- No	1. Si	2. No	2. No	2. No	2. No	2. No	No	Yes	Negative	Negative	Negative	Negative	Negative	Negative	Negative	84.03	24.9	7.3	3.3746989	No
2-Valdivia	1366	2-Hombre	43	Mapuche	12	25.82272	2. No;	2. No						1-Si	No	1-Si	1-Si	No	1-Si	No	No	No	No	No	No	No	No	No	2.- No	2. No	2. No	2. No	2. No	2. No	2. No	No	Yes	Positive	Positive	Positive	Positive	Negative	Positive	Negative	105.3	39.1	13.2	2.6930947	No
2-Valdivia	1367	2-Hombre	36	Chilean hispanic	17	25.564955	2. No;	1. Si	1-Si	1-Si	2-No	2. No	2. No	1-Si	Yes	1-Si	1-Si	No	1-Si	No	No	No	No	No	No	Yes	No	No	2.- No	2. No	2. No	2. No	2. No	2. No	2. No	No	No
2-Valdivia	1368	2-Hombre	30	Chilean hispanic	20	30.836531	1. Si (SIGA A B5);	1. Si	1-Si	1-Si	1-Si	2. No	1. Si	1-Si	No	1-Si	1-Si	Yes	1-Si	No	No	No	No	No	No	No	No	No	2.- No	2. No	2. No	2. No	2. No	2. No	2. No	No	Yes
2-Valdivia	1369	2-Hombre	32	Mapuche	19	24.577868	2. No;	1. Si	1-Si	1-Si	1-Si	2. No	2. No	1-Si	No	1-Si	1-Si	No	2-No	No	No	No	No	No	No	No	No	No	2.- No	2. No	2. No	2. No	2. No	2. No	2. No	No	Yes
2-Valdivia	1370	2-Hombre	42	Chilean hispanic	12	31.640368	2. No;	1. Si	1-Si	2-No	1-Si	2. No	1. Si	1-Si	Yes	1-Si	1-Si	Yes	1-Si	No	No	No	No	Yes	Yes	Yes	No	No	2.- No	2. No	2. No	2. No	1. Si	2. No	2. No	No	Yes	Positive	Positive	Positive	Positive	Positive	Positive	Positive	145.28	39.3	8.6	3.6966922	No
2-Valdivia	1372	2-Hombre	11	Chilean hispanic		34.863258																								2. No	1. Si	2. No		2. No	2. No	No	Yes
2-Valdivia	1373	2-Hombre	14	Chilean hispanic	9	15.465219	2. No;	2. No						1-Si	No	1-Si	1-Si	No	1-Si	No	No	No	No	No	No	No	No	No	2.- No	2. No	2. No	2. No	2. No	2. No	2. No	No	Yes
2-Valdivia	1374	1-Mujer	4	Chilean hispanic		18.181818																								2. No	2. No	2. No	2. No	2. No	2. No	No
2-Valdivia	1375	2-Hombre	12	Other	6	15.400624	2. No;	2. No						1-Si	Yes	1-Si	1-Si	No	1-Si	No	No	No	No	Yes	Yes	Yes	No	No	2.- No	2. No	2. No	2. No	2. No	2. No	2. No	No	Yes
2-Valdivia	1376	2-Hombre	34	Chilean hispanic	12	23.611111	2. No;	1. Si	1-Si	1-Si	1-Si	1. Si	1. Si	1-Si	Yes	1-Si	1-Si	Yes	1-Si	No	No	No	No	Yes	Yes	Yes	No	No	2.- No	2. No	2. No	2. No	2. No	2. No	2. No	No	Yes
2-Valdivia	1377	2-Hombre	48	Chilean hispanic	8	23.795361	1. Si (SIGA A B5);	1. Si	1-Si	1-Si	1-Si	1. Si	1. Si	1-Si	No	1-Si	1-Si	Yes	1-Si	No	No	No	No	No	No	No	Yes	No	2.- No	1. Si	2. No	2. No	2. No	2. No	2. No	Yes	Yes	Positive	Positive	Positive	Positive	Positive	Positive	Positive	10.96	10.1	21.2	1.0851486	Yes
2-Valdivia	1378	2-Hombre	32	Chilean hispanic	12	41.59346	2. No;	1. Si	1-Si	1-Si	2-No	2. No	2. No	1-Si	No	1-Si	1-Si	Yes	2-No	No	No	No	No	No	No	No	No	No	2.- No	2. No	2. No	2. No	2. No	2. No	2. No	No	Yes
2-Valdivia	1379	2-Hombre	31	Chilean hispanic	12	34.081333	2. No;	1. Si	1-Si	1-Si	1-Si	2. No	1. Si	1-Si	Yes	1-Si	1-Si	No	1-Si	No	No	No	No	No	Yes	No	No	No	2.- No	2. No	2. No	2. No	1. Si	2. No	2. No	Yes	No
2-Valdivia	1380	1-Mujer	3	Mapuche		20.61632																								2. No	2. No	2. No	2. No	2. No	2. No	No
2-Valdivia	1381	2-Hombre	1	Chilean hispanic		16.296297																								2. No	2. No	1. Si	2. No	2. No	2. No	No	No
2-Valdivia	1382	2-Hombre	45	Mapuche	14	23.388687	2. No;	1. Si	1-Si	1-Si	2-No	2. No	2. No	1-Si	Yes	1-Si	1-Si	No	1-Si	No	No	No	No	Yes	Yes	Yes	No	No	2.- No	2. No	2. No	2. No	2. No	2. No	2. No	No	Yes	Positive	Positive	Positive	Positive	Positive	Positive	Positive	99.77	27.7	28	3.601805	No
2-Valdivia	1383	2-Hombre	47	Chilean hispanic	7	27.47563	2. No;	1. Si	1-Si	1-Si	1-Si	1. Si	1. Si	1-Si	No	1-Si	1-Si	No	2-No	Yes	Yes	No	No	No	No	No	No	No	2.- No	2. No	2. No	2. No	1. Si	2. No	2. No	No	Yes	Positive	Positive	Positive	Positive	Positive	Positive	Positive	23.61	25.9	47.3	.91158301	Yes
2-Valdivia	1384	1-Mujer	3	Mapuche		22.4																								2. No	2. No	2. No	2. No	2. No	2. No	No	No
2-Valdivia	1385	1-Mujer	19	Chilean hispanic	12	26.912725	1. Si (SIGA A B5);	1. Si	1-Si	1-Si	1-Si	2. No	2. No	1-Si	Yes	1-Si	1-Si	No	2-No	No	No	No	No	Yes	Yes	Yes	No	No	2.- No	2. No	2. No	2. No	2. No	2. No	2. No	No	Yes
2-Valdivia	1386	2-Hombre	39	Mapuche	12	28.442892	1. Si (SIGA A B5);	1. Si	1-Si	2-No	1-Si	1. Si	1. Si	1-Si	Yes	1-Si	1-Si	Yes	2-No	No	No	No	No	No	Yes	Yes	No	No	1.- Si	2. No	2. No	2. No	2. No	2. No	2. No	No	Yes
2-Valdivia	1387	2-Hombre	48	Chilean hispanic	12	28.228386	2. No;	1. Si	2-No	1-Si	2-No	2. No	2. No	1-Si	Yes	1-Si	1-Si	Yes	2-No	No	No	No	No	No	Yes	Yes	Yes	No	2.- No	2. No	2. No	2. No	2. No	2. No	2. No	No	Yes	Positive	Positive	Positive	Positive	Positive	Positive	Positive	9.140000000000001	21.5	8.9	.42511627	Yes
2-Valdivia	1388	1-Mujer	8	Chilean hispanic		18.896448																								2. No	2. No	2. No	2. No	2. No	2. No	No	No
2-Valdivia	1389	2-Hombre	30	Chilean hispanic	14	28.731747	1. Si (SIGA A B5);	1. Si	1-Si	1-Si	2-No	1. Si	2. No	1-Si	No	1-Si	1-Si	No	2-No	No	No	No	No	Yes	No	No	No	No	2.- No	2. No	2. No	2. No	2. No	2. No	2. No	No	Yes
2-Valdivia	1390	2-Hombre	36	Other	23	24.221453	1. Si (SIGA A B5);	1. Si	1-Si	1-Si	1-Si	1. Si	2. No	1-Si	Yes	1-Si	1-Si	Yes	2-No	No	No	No	No	Yes	Yes	Yes	Yes	No	2.- No	1. Si	2. No	2. No	2. No	2. No	2. No	No	Yes
2-Valdivia	1391	2-Hombre	2	Mapuche		16.90617																								2. No	2. No	2. No	2. No	2. No	2. No	No	No
2-Valdivia	1393	2-Hombre	14	Chilean hispanic	8	20.588236	2. No;	2. No						1-Si	Yes	1-Si	1-Si	Yes	1-Si	No	No	No	No	No	Yes	Yes	No	Yes	2.- No	2. No	1. Si	2. No	2. No	2. No	2. No	Yes	Yes
2-Valdivia	1394	1-Mujer	47	Chilean hispanic	12	28.805273	1. Si (SIGA A B5);	1. Si	1-Si	1-Si	1-Si	2. No	1. Si	1-Si	No	1-Si	1-Si	Yes	1-Si	No	No	No	No	No	No	No	No	No	2.- No	2. No	2. No	2. No	2. No	2. No	2. No	No	Yes	Positive	Positive	Positive	Positive	Positive	Negative	Positive	88.15000000000001	48.6	25.7	1.813786	No
2-Valdivia	1397	2-Hombre	32	Chilean hispanic	17	29.396221	2. No;	1. Si	1-Si	1-Si	1-Si	2. No	2. No	1-Si	Yes	1-Si	1-Si	Yes	1-Si	No	No	No	No	Yes	Yes	Yes	No	No	2.- No	2. No	2. No	2. No	2. No	2. No	2. No	No	No
2-Valdivia	1398	1-Mujer	18	Chilean hispanic	12	25.23634	1. Si (SIGA A B5);	2. No						1-Si	No	1-Si	1-Si	No	2-No	No	No	No	No	No	No	No	No	No	2.- No	2. No	2. No	2. No	2. No	2. No	2. No	No	Yes
2-Valdivia	1399	2-Hombre	34	Chilean hispanic	12	27.755102	2. No;	1. Si	1-Si	1-Si	2-No	2. No	2. No	1-Si	No	1-Si	1-Si	Yes	2-No	Yes	Yes	No	No	No	No	No	No	No	2.- No	2. No	2. No	2. No	2. No	2. No	2. No	No	Yes
2-Valdivia	1401	2-Hombre	4	Mapuche		19.358641																								2. No	1. Si	2. No	2. No	2. No	2. No	No	No
2-Valdivia	1403	1-Mujer	6	Mapuche		23.994047																								2. No	2. No	2. No	2. No	2. No	2. No	No	No
2-Valdivia	1404	1-Mujer	17	Chilean hispanic	11	21.644121	2. No;	1. Si	1-Si	2-No	2-No	2. No	2. No	1-Si	No	1-Si	1-Si	Yes	2-No	No	No	No	No	No	No	No	No	No	1.- Si	1. Si	1. Si	2. No	2. No	2. No	2. No	No	Yes
2-Valdivia	1405	2-Hombre	33	Mapuche	12	32.69054	1. Si (SIGA A B5);	1. Si	1-Si	1-Si	2-No	1. Si	2. No	1-Si	No	1-Si	1-Si	Yes	1-Si	No	No	No	No	No	No	No	No	No	2.- No	2. No	2. No	2. No	2. No	2. No	2. No	No	Yes
2-Valdivia	1407	2-Hombre	31	Chilean hispanic	12	27.450605	2. No;	1. Si	1-Si	1-Si	2-No	2. No	2. No	1-Si	No	1-Si	1-Si	Yes	1-Si	No	No	No	No	Yes	No	No	No	No	2.- No	2. No	2. No	2. No	2. No	2. No	2. No	No	Yes
2-Valdivia	1408	1-Mujer	3	Chilean hispanic		19.783424																								2. No	2. No	2. No	2. No	2. No	2. No	No
2-Valdivia	1409	2-Hombre	4	Chilean hispanic		13.020833																								2. No	2. No	2. No	2. No	2. No	2. No	Yes	No
2-Valdivia	1410	2-Hombre	35	Chilean hispanic	19	26.775511	2. No;	2. No						1-Si	Yes	1-Si	1-Si	Yes	1-Si	No	No	No	No	No	Yes	No	No	No	1.- Si	2. No	2. No	2. No	2. No	2. No	2. No	No	Yes
2-Valdivia	1411	2-Hombre	4	Chilean hispanic		16.02413																								2. No	2. No	2. No	2. No	2. No	2. No	Yes	No
2-Valdivia	1413	1-Mujer	1	Chilean hispanic		18.289894																								2. No	2. No	2. No	2. No	2. No	2. No	Yes	No
2-Valdivia	1414	2-Hombre	4	Chilean hispanic		20.661158																								2. No	2. No	2. No	2. No	2. No	2. No	No	No
2-Valdivia	1415	1-Mujer	17	Chilean hispanic	10	23.337685	2. No;	2. No						1-Si	Yes	1-Si	1-Si	No	2-No	No	No	No	No	No	Yes	Yes	No	No	2.- No	2. No	2. No	2. No	2. No	2. No	2. No	No	Yes
2-Valdivia	1416	2-Hombre	37	Chilean hispanic	18	23.566631	2. No;	1. Si	1-Si	1-Si	1-Si	2. No	1. Si	1-Si	Yes	1-Si	1-Si	No	1-Si	No	No	No	No	No	Yes	Yes	No	No	1.- Si	2. No	1. Si	2. No	2. No	2. No	2. No	No	No
[truncated: 5 more columns]
