# Supplementary material for: Regional variations in Helicobacter pylori infection, gastric atrophy and gastric cancer risk: The ENIGMA study in Chile
Source: PLoS One. 2020 Sep 8;15(9):e0237515. doi: 10.1371/journal.pone.0237515 (PMC7478833; doi:10.1371/journal.pone.0237515)
Supplement: S1 Codebook — (XLS) [file pone.0237515.s007.xls]

## Sheet: Sheet1
Variable Name	Variable Label	Answer Label	Answer Code	Variable Type
site	Sitio de estudio			double
		1-Antofagasta	1
		2-Valdivia	2
id	Identificador participante	Open ended		double
sex	5.- Sexo			double
		1-Mujer	1
		2-Hombre	2
age	6.- Edad	Open ended		double
ethnicity	Ethnicity			Numeric
		Chilean hispanic	1
		Mapuche	2
		Aymara/Quechua	3
		Other	4
education_years	A8.- Cuantos anos de educacion, cursados completos tiene?	Open ended		double
bmi	BMI	Open ended		Numeric
current_smoker	B3.- En promedio, Usted actualmente esta fumando por lo menos un cigarrillo dia			double
		1. Si (SIGA A B5);	1
		2. No;	2
		8. No se;	8
		9. Se nego	9
alcohol	G1-during his lifetime, you ever consumed alcoholic beverages?			double
		1. Si	1
		2. No	2
		8. No se	8
		9. Se nego	9
beer	G2A.- Consumes Beer (Portion of 350 ml, ie a can or normal bottle)?			double
		1-Si	1
		2-No	2
wine	G2B.- Consumio Vino (porcion 150 ml)?			double
		1-Si	1
		2-No	2
liquor	G2C.- Consumio Otros licores (pisco, tequila, vodka) una medida son 30 ml?			double
		1-Si	1
		2-No	2
binge_drinking	G3- Diria que no bebe regularmente pero cada cierto tiempo consume grandes cant			double
		1. Si	1
		2. No	2
		8. No se	8
		9. Se nego	9
redness_face_alcohol	G4.- Ha sentido que cuando bebe alcohol le aumenta la temperatura del rostro o			double
		1. Si	1
		2. No	2
		8. No se	8
		9. Se nego	9
fruits	F6- Consumed Fresh fruits (apples, oranges, etc)?			double
		1-Si	1
		2-No	2
vegetables_daily	Daily consumption of any vegetables			Numeric
		No	0
		Yes	1
green_vegetables	F7- Consumio Vegetales verdes (brocoli, repollo, etc)?			double
		1-Si	1
		2-No	2
other_vegetables	F8- Consumio Otros vegetales (zanahorias, porotos granados, etc)? NO CONTAR PAPA			double
		1-Si	1
		2-No	2
chili	Consumption of any type of chili			Numeric
		No	0
		Yes	1
salted_smoked	F20- Consumio Alimentos salados o ahumados?			double
		1-Si	1
		2-No	2
alcohol_daily	Daily consumption of any type of alcohol			Numeric
		No	0
		Yes	1
beer_daily	Daily consumption of beer			Numeric
		No	0
		Yes	1
wine_daily	Daily consumption of wine			Numeric
		No	0
		Yes	1
liquor_daily	Daily consumption of liquor			Numeric
		No	0
		Yes	1
fruits_daily	Daily consumption of fruits			Numeric
		No	0
		Yes	1
green_vegetables_daily	Daily consumption of green vegetables			Numeric
		No	0
		Yes	1
other_vegetables_daily	Daily consumption of non-green vegetables			Numeric
		No	0
		Yes	1
chili_daily	Daily consumption of any type of chili			Numeric
		No	0
		Yes	1
salted_smoked_daily	Daily consumption of salted or smoked food			Numeric
		No	0
		Yes	1
pesticides	A11.- Como parte de su trabajo, Alguna vez a sido expuesto a pesticidas, ya sea			double
		1.- Si	1
		2.- No	2
		8.- No sabe	8
		9.- Se nego	9
parasites	Se ha diagnosticado por PARASITOS INTESTINALES?			double
		1. Si	1
		2. No	2
		8. No se	8
		9. Se nego	9
asthma	Se ha diagnosticado por ASMA?			double
		1. Si	1
		2. No	2
		8. No se	8
		9. Se nego	9
anemia	Se ha diagnosticado por ANEMIA?			double
		1. Si	1
		2. No	2
		8. No se	8
		9. Se nego	9
diabetes	Se ha diagnosticado por DIABETES MELLITUS?			double
		1. Si	1
		2. No	2
		8. No se	8
		9. Se nego	9
tuberculosis	Se ha diagnosticado por TUBERCULOSIS?			double
		1. Si	1
		2. No	2
		8. No se	8
		9. Se nego	9
coloninflammation	Se ha diagnosticado por INFLAMACION COLON, COLITIS ULCERATIVA, ENF. CROHN?			double
		1. Si	1
		2. No	2
		8. No se	8
		9. Se nego	9
antibiolast6mths	Intake of antibiotics in the last 6 months			Numeric
		No	0
		Yes	1
hpantibodiesYN	HP antibodies count in blood >= 30			double
		No	0
		Yes	1
R	HP serology (positive/negative) R (BIOHIT)			Numeric
		Negative	0
		Positive	1
CagA	CagA			Numeric
		Negative	0
		Positive	1
VacA	VacA			Numeric
		Negative	0
		Positive	1
_37KD	37KD			Numeric
		Negative	0
		Positive	1
_35KD	35kd			Numeric
		Negative	0
		Positive	1
ureaseA	uréase A			Numeric
		Negative	0
		Positive	1
_195KD	19,5kd			Numeric
		Negative	0
		Positive	1
PgI	PgI in ng/ml	Open ended		double
PgII	PgI in ng/ml	Open ended		double
Hp	PgI in U/mL	Open ended		double
ratioPgIPgII	Ratio PgI/PgII	Open ended		Numeric
atrophy	Atrophy (PgI≤70 ng/ml and PgI/PgII≤3)			Numeric
		No	0
		Yes	1
atrophy_advanced	Atrophy advanced (PgI≤30 ng/ml and PgI/PgII≤2)			Numeric
		No	0
		Yes	1
salt_freq				Numeric
		Never/Rarely	0
		Sometimes/Always	1
